# Supplementary material for: Leveraging biogenic resources to achieve global plastic decarbonization by 2050
Source: Nat Commun. 2025 Aug 18;16:7659. doi: 10.1038/s41467-025-62877-6 (PMC12361497; doi:10.1038/s41467-025-62877-6)
Supplement: Supplementary file 3 — Supplementary Dataset 1 [file 41467_2025_62877_MOESM3_ESM.xlsx]

## Sheet: outline
Leveraging biogenic resources to achieve global plastic decarbonization by 2050
Elisabeth Van Roijen 1, *, Sabbie A. Miller 1
Affiliation
1 Department of Civil and Environmental Engineering, University of California, Davis
* Corresponding Author: E evanroijen@ucdavis.edu
Outline of Sheets
Supplementary Data Sheet (SDS) 1	Substitution potential of bio-based plastics
Supplementary Data Sheet (SDS) 2	Market share of current plastics and future bio-based plastics
Supplementary Data Sheet (SDS) 3	Cradle-to-gate plastic production impacts
Supplementary Data Sheet (SDS) 4	Bio-based plastic end-of-life impacts
Supplementary Data Sheet (SDS) 5	Feedstock availability assessment
Supplementary Data Sheet (SDS) 6	Bio-based plastic technology readiness levels
Supplementary Data Sheet (SDS) 7	Life cycle inventories for chemical recycling routes
Supplementary Data Sheet (SDS) 8	Full list of carbon dioxide removal scenarios (source data for Figure 1)
Supplementary Data Sheet (SDS) 9	Source data for Figure 2
Supplementary Data Sheet (SDS) 10	2018 global average electricity grid
Supplementary Data Sheet (SDS) 11	Source data for Figure 3
Supplementary Data Sheet (SDS) 12	Energy demand of bio-based plastics
Supplementary Data Sheet (SDS) 13	Sensitivity analysis for roadmap (Figure 2)

## Sheet: SDS1
Substitution potential of bio-based plastics
	Supplementary Table 1. Percent substitution potential of bio-based plastics based on technical performance
		% substitution of petroleum-based plastic
	Bio-based plastic	LDPE	HDPE	PP	PVC	PS	PET	PUR	PA	ABS	PC	PBT	other polyacrylates	PMMA	epoxy resins	synthetic rubber
	starch plastics (TPS)	8	8	8		8		8						4
	PLA		10	10		10	20		10					5
	PHA	20	20	10	10	20	10	10		10				5
	cellulose films*			10	10	10	15
	Bio-PE	72	62
	Bio-PP			57
	Bio-PVC				80
	Bio-PET						35
	Bio-PTT			5			20		30		20	100		5
	Bio-PUR							80
	Bio-PA*								30
	Bio-PB*															80
	Bio-ABS*									90
	bio-polyacrylates*												100
	Bio- epoxy resins*														75
	total sub	100	100	100	100	48	100	98	70	100	20	100	100	19	75	80
	*plastics not specifically modelled in this study. A carbon footprint equal to the average of all other bio-based plastics is assumed.
	[1] L. Shen, J. Haufe, M.K. Patel, Product overview and market projection of emerging bio-based plastics PRO-BIP 2009 Utrecht The Netherlands, 2009. www.chem.uu.nl/nwswww.copernicus.uu.nlcommissionedbyEuropeanPolysaccharideNetworkofExcellence.

## Sheet: SDS2
Market share of current plastics and future bio-based plastics
	Supplementary Table 2. Petroleum-based Plastic market (2022)			Supplementary Table 3. Potential future plastic market (assuming 90% replacement of petro-plastic with bio-based plastic)
	plastic type	% of market		plastic type	% of market*
	LDPE	15.5801		PLA	5.45
	HDPE	13.4807		PHB	11.48
	PP	20.884		TPS	4.77
	PVC	14.0331		Bio-PE	19.5757
	PET	6.85083		Bio-PVC	11.2265
	PUR	5.85635		Bio-PUR	4.685
	other	23.3149		Bio-PP	11.9
				Bio-PET	2.4
				Bio-PTT	6.4
				other bio-based	14.5
				PUR	0.1
				other (petro-based)	7.46
				*The percent of market is determined by combining the substitution potential of the material with the current plastic market
	[2] Plastics Europe, Plastics – the Facts 2022, 2022. https://plasticseurope.org/knowledge-hub/plastics-the-facts-2022/.

## Sheet: SDS3
Cradle-to-gate plastic production impacts
	Supplementary Table 4. Cradle-to-gate production impacts (in kg CO2e/kg plastic) of bio-based and petroleum-based plastics using renewable and non-renewable energy supplies
	Plastic type	GWP (using 2018 average global electricity grid)	GWP (using 100% renewable energy)	Assumptions
	PLA (1st gen)	1.3	-1.3	Corn feedstock
	PLA (2nd gen)	1.7	-1.1	Average impacts of corn stover and sugarcane bagasse
	PHB (1st gen)	0.9	-1.7	sugar from sugarcane feedstock
	PHB (2nd gen)	1.6	-9.3	Impacts of PHB production from biogas. Assuming 50% of carbon credits are in the form of avoided CO2, and 50% in the form of avoided CH4
	TPS (1st gen)	1.4	0.019	Corn starch feedstock
	TPS (2nd gen)	1.3	-0.043	reclaimed potato starch feedstock
	Bio-PE (1st gen)	-1.1	-2.4	corn feedstock
	Bio-PE (2nd gen)	1.4	-0.93	Average impacts of corn stover, wheat straw and sugarcane molasses
	Bio-PVC (1st gen)*	0.098	-1	corn feedstock
	Bio-PVC (2nd gen)*	1.3	-0.48	Average impacts of corn stover and sugarcane molasses feedstocks
	Bio-PUR (1st gen)	2.4	0.77	rapeseed oil feedstock
	Bio-PUR (2nd gen)	2.1	0.68	used cooking oil feedstock
	Bio-PP (1st gen)	-1.7	-2.7	rapeseed oil feedstock
	Bio-PP (2nd gen)	-2	-2.9	used cooking oil feedstock
	Bio-PET (1st gen)	1.7	-1	corn feedstock
	Bio-PET (2nd gen)	2.3	0.53	corn stover feedstock
	Bio-PTT (1st gen)	1.9	-1.2	corn feedstock
	Bio-PTT (2nd gen)	1.5	-0.13	assuming bio-PDO from corn, and bio-PTA from corn stover
	other bio-based (1st gen)	0.77	-1.2	Average of all 1st generation bio-based plastics
	other bio-based (2nd gen)	1.2	-1.5	Average of all 2nd generation bio-based plastics
	PE	2	0.81	Based on ecoinvent inventory
	PVC	2.23	0.517	Based on ecoinvent inventory
	PUR*	4.825	2.87	Based on ecoinvent inventory
	PP	1.77	1.09	Based on ecoinvent inventory
	PET	3.04	0.915	Based on ecoinvent inventory
	other petro-based	2.773	1.2424	average of above petro-based plastics
	* Impacts of PUR reflect an average of rigid and flexible PUR foam
	[3] E.C. Van Roijen, S.A. Miller, Towards the production of net-negative greenhouse gas emission bio-based plastics from 2nd and 3rd generation feedstocks, J. Clean. Prod. 445 (2024) 141203. https://doi.org/10.1016/j.jclepro.2024.141203.

## Sheet: SDS4
Bio-based plastic end-of-life impacts
	Supplementary Table 5. End-of-life impacts (in kg CO2e/kg plastic) of bio-based (and petro-based) plastics. Note that non-biodegradable bio-based plastics have the same end-of-life impacts as their petroleum-based counterparts
	plastic type	landfill (without gas capture)	landfill (with gas capture)	incineration	compost	Anaerobic Digestion (mesophilic)	Anaerobic Digestion (thermophilic)	mechanical recycling	mechanical recycling (renewable energy)	pyrolysis chemical recyclinga	pyrolysis chemical recycling (renewable energy)a
	PLA	2.9117	0.6226	1.8	1.4	0.0558	1.7307	0.41	0.007	1.62	0.0297
	PHA	9.026	1.7859	2	1.64	2.1488	2.1488	0.41	0.007	1.62	0.0297
	TPS	0.7296	0.156	1.63	0.4208	0.1483	0.2988	0.41	0.007	1.62	0.0297
	PE/ Bio-PE	0	0	3.1	0	0	0	0.41	0.007	1.62	0.0297
	PVC/ Bio-PVC	0	0	1.4	0	0	0	0.41	0.007	1.62	0.0297
	PUR/Bio-PUR	0	0	2.37	0	0	0	0.41	0.007	1.62	0.0297
	PP/Bio-PP	0	0	3.14	0	0	0	0.41	0.007	1.62	0.0297
	PET/Bio-PET	0	0	2.3	0	0	0	0.41	0.007	1.62	0.0297
	PTT/Bio-PTT	0	0	2.35	0	0	0	0.41	0.007	1.62	0.0297
	other (bio/petro)*	0	0	2.23222	0	0	0	0.41	0.007	1.62	0.0297
	*calculated by taking the average end-of-life impacts of non-biodegradable bio-based plastic materials
	a chemical recycling impacts were derived from literature [4]
	[3] E.C. Van Roijen, S.A. Miller, A review of bioplastics at end-of-life : Linking experimental biodegradation studies and life cycle impact assessments, Resour. Conserv. Recycl. 181 (2022) 106236. https://doi.org/10.1016/j.resconrec.2022.106236.
	[4] H. Jeswani, C. Krüger, M. Russ, M. Horlacher, F. Antony, S. Hann, A. Azapagic, Life cycle environmental impacts of chemical recycling via pyrolysis of mixed plastic waste in comparison with mechanical recycling and energy recovery, Sci. Total Environ. 769 (2021). https://doi.org/10.1016/j.scitotenv.2020.144483.

## Sheet: SDS6
Bio-based plastic TRL's
		Supplementary Table 8. TRL's of bio-based plastics and their respective justifications							Supplementary Table 9. USDA TRL criteria
		Bio-based plastic	feedstock type	TRL	Justification of TRL level	relevant companies			Activity	TRL scale	description
		PLA	1st gen (corn, sugarcane)	9	Full scale production reached. Would require 3% of available corn to meet current demand.	NatureWorks, TotalEnergies Corbion, futerro			Preliminary Technology Solution Evaluation	1	Challenge/opportunity identified
			2nd gen (lignocellulosic crops)	3	Current production is in experimental phase	n/a			Preliminary Technology Solution Evaluation	2	Solution or approach formulated.
		TPS	1st gen (corn)	9	Full scale production reached. Would require 1% of available corn to meet current demand.	Novamont, Kuraray, Biotec			Experimental Testing	3	Proof of concept experiments
			2nd gen (lignocellulosic crops or waste starch)	3	Current production is in experimental phase	n/a			Experimental Testing	4	Field trials or validation experiments
		Bio-PE	1st gen (sugarcane molasses)	7	Full scale production reached but global supply of sugarcane molasses is not sufficient to meet demand. 256% of currently available molasses would be required.	Braskem			PreCommercial Assessment	5	Validate commercial acceptance (conduct field-scale production trials to determine production costs, market potential, or other limitations)
			2nd gen (lignocellulosic feedstocks)	9	Full scale production reached, does not compete with food, requires 23% of currently globally available corn stover.	Borealis			PreCommercial Assessment	6	Full-scale production initiated. Ensure materials can be sourced for full-scale production
		Bio-PVC	2nd gen (lignocellulosic crops)	9	Full scale production using lignocellulosic feedstocks. Would require 10% of currently globally available corn stover/wheat straw.	Ineos			Commercial Deployment	7	Market availability. Commercial-scale production by producers or manufacturers occurs with delivery of products to producers, handlers, processors, distributors, or other supply chain participants to market outlets and for meeting user demand.
		PHB	1st gen (sugarcane sugar)	7	Full scale production reached but would require 45% of currently available sugar to meet demand which would put a strain on food resources.	PHB industrial			Commercial Deployment	8	Commercial use established. On-going system-level monitoring and research to improve the production system or technology application while managing multiple natural and human resources concerns across entire supply chains.
			2nd gen (biomethane)	6	Companies are in the process of validating full scale production.	Mango Materials			Commercial Deployment	9	Sustained production capacitity. A full array of private and public sector services are available to support system-level production, handling, distribution, and markets across entire supply chains.
		Bio-PP	2nd gen (waste vegeatble oil)	6	Full scale production reached, but global supply of waste vegetable oil is not sufficient to meet demand (would require a 200-fold increase in available resources).	Borealis			TRL levels: [9] United States Department of Agriculture, Crop Research Technology Readiness Level ( TRL ), (2018) 1–4. https://www.nifa.usda.gov/sites/default/files/resources/Crop-Research-Technology-Readiness-Level-2018.pdf.
		Bio-PUR	1st gen (vegeatble oil)	7	Full scale production of bio-based polyols reached, but would require 31% of available rapeseed oil which competes with food resources.	PolyLabs
			2nd gen (waste vegeatble oil)	3	Current production is in experimental phase	n/a
		Bio-PET	1st gen (corn/sugarcane molasses)	5	Companies are conducting field-scale production 100% bio-based PET. Partially bio-based PET is on the market.	Coca-Cola, Suntory
			2nd gen (lignocellulosic crops)	3	Current production is in experimental phase	n/a
		Bio-PTT	1st gen (corn)	5	Bio-based PDO (one of the main inputs), is being produced commercially, but bio-based terephthalic acid is still in prototype phase.	Covation Bio PDO
			2nd gen	3	Current production is in experimental phase	n/a

## Sheet: SDS5
Feedstock availability assessment
	Supplementary Table 6. Resource availability assessment for bio-based plastics modelled herein.										Supplementary Table 7. Current and future plastic demand (accounting for increases in recycling rates)
	Bio-based plastic	feedstocks	kg feedstock required per kg plastic	Demand of plastic (Mt) , assuming current production of plastic, and potential market substitution	Resource available Mt (2022)	% of available resources that would be consumed to meet current demand	% of available resources that would be consumed to meet 2030 demand	% of available resources that would be consumed to meet 2040 demand	% of available resources that would be consumed to meet 2050 demand		year	virgin plastic production (Mt)	% recycled content
	PLA	corn	1.5	21.255	1163	2.7414	2.74	2.92093	2.79384		current	390	9
		corn stover	2.7	21.255	814.1 a	7.04932	14.8412	15.8212	15.1329		2030	389.8	27
	Bio-PE	sugarcane molassese	5.1	76.3452	96.1	405.162	404.954	431.695	412.912		2040	415.54	47
		wheat strawf	3.8	76.3452	350.133	82.8575	82.815	88.2836	84.4424		2050	397.46	66
		corn stover	4	76.3452	814.1a	37.5115	37.4922	39.968	38.229
	TPS	34% bio-based from corn starch	0.3356	18.603	1163	0.536816	0.53654	0.57197	0.547084
		34% bio-based from reclaimed potato starch	0.3356	18.603	74.942c	8.33066	8.32639	8.87622	8.49002
	Bio-PPi	used cooking oilb	236.4	46.41	64.32	17057.4	17048.7	18174.4	17383.7
		rapeseed oilg	236.4	46.41	26.6	41245.6	41224.4	43946.6	42034.5
	Bio-PVC	corn stover	1.9	43.7833	814.1a	10.2184	10.2132	10.8876	10.4139
		wheat strawf	1.8	43.7833	350.133	22.5086	22.497	23.9826	22.9391
	Bio-PURh	rapeseed oilg	0.4	18.2715	26.6	27.4759	27.4618	29.2753	28.0015
		used cooking oilb	0.4	18.2715	64.32	11.3629	11.357	12.107	11.5802
	PHB	sugarcane sugar	1.8	44.772	192	41.9738	41.9522	44.7225	42.7766
		biomethane	5.26	44.772	595.8d	39.5268	39.3086	41.9043	40.0811
	Bio-PET	corn	3.9	9.36	1163	3.13878	25.5884	27.2781	26.0913
		corn stover	7	9.36	814.1a	8.04815	65.6114	69.944	66.9007
	Bio-PTT	corn	4.2	24.96	1163	9.01393	9.00931	9.60423	9.18635
		corn stover	7.6	24.96	814.1a	23.3013	23.2894	24.8273	23.747
	total				1899.3
	a assuming 1:1 ratio of corn to corn stover, but that 30% of the stover is left on the field as a soil amendment
	b resource availability was determined using value for total vegetable oil production in 2021, and assuming 0.32 kg of used cooking oil is produced per kg of vegetable oil [6]
	c Assuming 100% recovery of potato starch and 0.202 kg potato starch/kg potato
	d assuming 32EJ of biomethane produced annually, and biomethane has an energy density of 36 MJ/m3 [7]
	e availability of feedstock was calculated assuming molasses yield is 5 wt% of total sugarcane production
	f availability of feedstock determined assuming yield of 1.3 kg wheat sraw/kg wheat, and 2/3 of straw is left on the field as a soil amendment
	g rapeseed production is from 2021 FAO data
	h feedstock requirements are calcualted using an average of inputs for flexible and rigid PUR foam. Inputs required for polyol production are assumed to be the same for used cooking oil and rapeseed oil
	i input requirements for bio-based naphtha production are assumed to be the same for used cooking oil and rapeseed oil
	resource availability: [5] Food and Agriculture Organization of the United Nations, Food and Agriculture Data, (n.d.). https://www.fao.org/faostat/en/#home.
	used cooking oil from vegetable oil ratio: [6] M. R. Teixeira, R. Nogueira, and L. M. Nunes, “Quantitative assessment of the valorisation of used cooking oils in 23 countries,” Waste Manag., vol. 78, pp. 611–620, 2018, doi: 10.1016/j.wasman.2018.06.039.
	Biomethane energy density: [7] IEA, “An introduction to biogas and biomethane.” https://www.iea.org/reports/outlook-for-biogas-and-biomethane-prospects-for-organic-growth/an-introduction-to-biogas-and-biomethane (accessed Aug. 04, 2024).
	Global biomethane production: [8] J. Koornneef, P. Van Breevoort, P. Noothout, C. Hendriks, L. Luning, and A. Camps, “Global potential for biomethane production with carbon capture, transport and storage up to 2050,” Energy Procedia, vol. 37, pp. 6043–6052, 2013, doi: 10.1016/j.egypro.2013.06.533.

## Sheet: SDS7
Life cycle inventory for chemical recycling
							Supplementary Table 15. Summary of CO2e for different chemical recycling routes
		Supplementary Table 10. Mixed plastic waste recycling via pyrolysis (values used in this study)					Results for alternative chemcial recycling scenarios
		output	quantity	unit			type	GWP (kg CO2e/kg of plastic waste) using non-renewable energy	GWP (kg CO2e/kg plastic waste) using renewable energy
		chemically recycled mixed plastic waste	1	kg			glycolysis (PG)	18.903	4.8927
		inputs					hydrogenolysis	11.3157	4.69184
		electricity	2.312	kWh			pyrolysis	1.30893	0.977992
		heat	0.326	MJ			hydrolysis	6.61858	2.0876
		[4] H. Jeswani, C. Krüger, M. Russ, M. Horlacher, F. Antony, S. Hann, A. Azapagic, Life cycle environmental impacts of chemical recycling via pyrolysis of mixed plastic waste in comparison with mechanical recycling and energy recovery, Sci. Total Environ. 769 (2021). https://doi.org/10.1016/j.scitotenv.2020.144483.
		Supplementary Table 11. Alternative inventory for mixed plastic waste recycling via pyrolysis
		output	quantity	unit
		chemically recycled mixed plastic waste (pyrolysis)	1	kg
		inputs
		diesel	0.049	kg
		nitrogen, gas	0.11	kg
		water	1	L
		sand	0.0085	kg
		heat	0.897	MJ
		electricity	0.38	kwh
		emissions to air
		CO2	0.445	kg
		NO	0.0057	kg
		sulfur dioxide	0.0011	kg
		carbon monoxide	0.000756	kg
		methane, fossil	0.01165	kg
		particulate	0.00342	kg
		volatile organic compounds	0.000658	kg
		[10] T. Xayachak, N. Haque, D. Lau, R. Parthasarathy, B. Kumar, Assessing the environmental footprint of plastic pyrolysis and gasification : A life cycle inventory study, Process Saf. Environ. Prot. 173 (2023) 592–603. https://doi.org/10.1016/j.psep.2023.03.061.
		Supplementary Table 12. LCI for PET recycling via hydrogenolysis
		output	quantity	unit
		chemically recycled PET	1	kg
		Inputs
		PET	1	kg
		dioxane	1	kg
		ruthenium	0.008	kg
		triflimide	0.002	kg
		natural gas	2.8	m3
		electricity	0.15	kwh
		emissions
		benzene dimethanol	1.2	kg
		ethylene glycol	0.2	kg
		ruthenium	0.008	kg
		dioxane	0.48	kg
		[11] M. Iturrondobeitia, L. Alonso, E. Lizundia, Prospective life cycle assessment of poly ( ethylene terephthalate ) upcycling via chemoselective depolymerization, Resour. Conserv. Recycl. 198 (2023) 107182. https://doi.org/10.1016/j.resconrec.2023.107182.
		Supplementary Table 13. PET recycling via glycolysis
		output	quantity	unit
		chemically recycled PET	1	kg
		inputs
		PET	1	kg
		manganese acetate	0.05	kg
		propylene glycol, liquid	0.7	kg
		water deionized	1	kg
		natural gas	4.74	m3
		electricity	4.32	kwh
		emissions/waste
		polyester resin	1	kg
		manganese oxide	0.05	kg
		waste water	1	kg
		dioxane	0.48	kg
		[11] M. Iturrondobeitia, L. Alonso, E. Lizundia, Prospective life cycle assessment of poly ( ethylene terephthalate ) upcycling via chemoselective depolymerization, Resour. Conserv. Recycl. 198 (2023) 107182. https://doi.org/10.1016/j.resconrec.2023.107182.
		Supplementary Table 14. PET recycling via hydrolysis
		output	quantity	unit
		chemically recycled PET	1	kg
		Inputs
		PET	1	kg
		sulfuric acid	3.4	kg
		sodium hydroxide	1.42	kg
		ethanol	12.1	kg
		anionic, detergent	0.1	kg
		water	9.3
		natural gas	0.65	m3
		electricity	4.36	kwh
		emissions
		ethylene glycol	0.313	kg
		sodium sulfate waste	4.8	kg
		waste water	9.3	kg
		terephthalic acid	0.843	kg
		ethanol	12.1	kg
		anionic detergent	0.1	kg
		[11] M. Iturrondobeitia, L. Alonso, E. Lizundia, Prospective life cycle assessment of poly ( ethylene terephthalate ) upcycling via chemoselective depolymerization, Resour. Conserv. Recycl. 198 (2023) 107182. https://doi.org/10.1016/j.resconrec.2023.107182.

## Sheet: SDS8
Full list of carbon dioxide removal scenarios
Supplementary Table 16. Full list of carbon dioxide removal scenarios
	Total emissions (kg CO2e/kg plastic)	Bio-based plastic market	Renewable energy	Biodegradable plastic waste management						Non-biodegradable plastic waste management
				Landfill	Compost	Incineration	Anaerobic digestion	Mechanical recycling	Chemical recycling	Incineration	Mechanical recycling	Chemical recycling	Landfill
	-0.123903	0.9	0.6	0.1	0	0	-1.38778e-16	0.6	0.3	-1.11022e-16	0.6	0.3	0.1
	-0.113837	0.9	0.6	0.1	0	0	-2.77556e-17	0.5	0.4	-1.11022e-16	0.6	0.3	0.1
	-0.109027	0.9	0.6	0.1	0	0	0.1	0.6	0.2	-1.11022e-16	0.6	0.3	0.1
	-0.103771	0.9	0.6	0.1	0	0	-2.77556e-17	0.4	0.5	-1.11022e-16	0.6	0.3	0.1
	-0.100382	0.9	0.6	0.1	0.1	0	-5.55112e-17	0.5	0.3	-1.11022e-16	0.6	0.3	0.1
	-0.431862	0.9	0.7	0.1	0	0	-1.38778e-16	0.6	0.3	-1.11022e-16	0.6	0.3	0.1
	-0.424315	0.9	0.7	0.1	0	0	-2.77556e-17	0.5	0.4	-1.11022e-16	0.6	0.3	0.1
	-0.416768	0.9	0.7	0.1	0	0	-2.77556e-17	0.4	0.5	-1.11022e-16	0.6	0.3	0.1
	-0.413668	0.9	0.7	0.1	0	0	0.1	0.6	0.2	-1.11022e-16	0.6	0.3	0.1
	-0.409222	0.9	0.7	0.1	0	0	-1.38778e-16	0.3	0.6	-1.11022e-16	0.6	0.3	0.1
	-0.407542	0.9	0.7	0.1	0.1	0	-5.55112e-17	0.5	0.3	-1.11022e-16	0.6	0.3	0.1
	-0.406122	0.9	0.7	0.1	0	0	0.1	0.5	0.3	-1.11022e-16	0.6	0.3	0.1
	-0.401675	0.9	0.7	0.1	0	0	-2.77556e-17	0.2	0.7	-1.11022e-16	0.6	0.3	0.1
	-0.401613	0.9	0.7	0.1	0	0	-1.38778e-16	0.6	0.3	0	0.5	0.4	0.1
	-0.399996	0.9	0.7	0.1	0.1	0	-5.55112e-17	0.4	0.4	-1.11022e-16	0.6	0.3	0.1
	-0.398575	0.9	0.7	0.1	0	0	0.1	0.4	0.4	-1.11022e-16	0.6	0.3	0.1
	-0.398316	0.9	0.7	0.1	0.2	0	-8.32667e-17	0.6	0.1	-1.11022e-16	0.6	0.3	0.1
	-0.396896	0.9	0.7	0.1	0.1	0	0.1	0.6	0.1	-1.11022e-16	0.6	0.3	0.1
	-0.395745	0.9	0.7	0.1	0	0.1	-5.55112e-17	0.5	0.3	-1.11022e-16	0.6	0.3	0.1
	-0.395475	0.9	0.7	0.1	0	0	0.2	0.6	0.1	-1.11022e-16	0.6	0.3	0.1
	-0.394129	0.9	0.7	0.1	0	0	-2.77556e-17	0.1	0.8	-1.11022e-16	0.6	0.3	0.1
	-0.394066	0.9	0.7	0.1	0	0	-2.77556e-17	0.5	0.4	0	0.5	0.4	0.1
	-0.392449	0.9	0.7	0.1	0.1	0	-5.55112e-17	0.3	0.5	-1.11022e-16	0.6	0.3	0.1
	-0.391028	0.9	0.7	0.1	0	0	0.1	0.3	0.5	-1.11022e-16	0.6	0.3	0.1
	-0.39077	0.9	0.7	0.1	0.2	0	-2.77556e-17	0.5	0.2	-1.11022e-16	0.6	0.3	0.1
	-0.389349	0.9	0.7	0.1	0.1	0	0.1	0.5	0.2	-1.11022e-16	0.6	0.3	0.1
	-0.388198	0.9	0.7	0.1	0	0.1	-5.55112e-17	0.4	0.4	-1.11022e-16	0.6	0.3	0.1
	-0.387928	0.9	0.7	0.1	0	0	0.2	0.5	0.2	-1.11022e-16	0.6	0.3	0.1
	-0.386582	0.9	0.7	0.1	0	0	-2.77556e-17	0	0.9	-1.11022e-16	0.6	0.3	0.1
	-0.38652	0.9	0.7	0.1	0	0	-2.77556e-17	0.4	0.5	0	0.5	0.4	0.1
	-0.385098	0.9	0.7	0.1	0	0.1	0.1	0.6	0.1	-1.11022e-16	0.6	0.3	0.1
	-0.383482	0.9	0.7	0.1	0	0	0.1	0.2	0.6	-1.11022e-16	0.6	0.3	0.1
	-0.383419	0.9	0.7	0.1	0	0	0.1	0.6	0.2	0	0.5	0.4	0.1
	-0.383223	0.9	0.7	0.1	0.2	0	-8.32667e-17	0.4	0.3	-1.11022e-16	0.6	0.3	0.1
	-0.381802	0.9	0.7	0.1	0.1	0	0.1	0.4	0.3	-1.11022e-16	0.6	0.3	0.1
	-0.381544	0.9	0.7	0.1	0.3	0	-1.11022e-16	0.6	0	-1.11022e-16	0.6	0.3	0.1
	-0.380652	0.9	0.7	0.1	0	0.1	-5.55112e-17	0.3	0.5	-1.11022e-16	0.6	0.3	0.1
	-0.380382	0.9	0.7	0.1	0	0	0.2	0.4	0.3	-1.11022e-16	0.6	0.3	0.1
	-0.380123	0.9	0.7	0.1	0.2	0	0.1	0.6	0	-1.11022e-16	0.6	0.3	0.1
	-0.378973	0.9	0.7	0.1	0	0	-1.38778e-16	0.3	0.6	0	0.5	0.4	0.1
	-0.378972	0.9	0.7	0.1	0.1	0.1	-2.77556e-17	0.5	0.2	-1.11022e-16	0.6	0.3	0.1
	-0.378702	0.9	0.7	0.1	0.1	0	0.2	0.6	0	-1.11022e-16	0.6	0.3	0.1
	-0.377552	0.9	0.7	0.1	0	0.1	0.1	0.5	0.2	-1.11022e-16	0.6	0.3	0.1
	-0.377356	0.9	0.7	0.1	0.1	0	-5.55112e-17	0.1	0.7	-1.11022e-16	0.6	0.3	0.1
	-0.377293	0.9	0.7	0.1	0.1	0	-5.55112e-17	0.5	0.3	0	0.5	0.4	0.1
	-0.377282	0.9	0.7	0.1	0	0	0.3	0.6	0	-1.11022e-16	0.6	0.3	0.1
	-0.375935	0.9	0.7	0.1	0	0	0.1	0.1	0.7	-1.11022e-16	0.6	0.3	0.1
	-0.375873	0.9	0.7	0.1	0	0	0.1	0.5	0.3	0	0.5	0.4	0.1
	-0.375676	0.9	0.7	0.1	0.2	0	-8.32667e-17	0.3	0.4	-1.11022e-16	0.6	0.3	0.1
	-0.374722	0.9	0.7	0.1	0	0.2	-8.32667e-17	0.6	0.1	-1.11022e-16	0.6	0.3	0.1
	-0.374256	0.9	0.7	0.1	0.1	0	0.1	0.3	0.4	-1.11022e-16	0.6	0.3	0.1
	-0.373997	0.9	0.7	0.1	0.3	0	0	0.5	0.1	-1.11022e-16	0.6	0.3	0.1
	-0.372835	0.9	0.7	0.1	0	0	0.2	0.3	0.4	-1.11022e-16	0.6	0.3	0.1
	-0.372576	0.9	0.7	0.1	0.2	0	0.1	0.5	0.1	-1.11022e-16	0.6	0.3	0.1
	-0.371426	0.9	0.7	0.1	0	0	-2.77556e-17	0.2	0.7	0	0.5	0.4	0.1
	-0.371426	0.9	0.7	0.1	0.1	0.1	-8.32667e-17	0.4	0.3	-1.11022e-16	0.6	0.3	0.1
	-0.371364	0.9	0.7	0.1	0	0	-1.38778e-16	0.6	0.3	0	0.4	0.5	0.1
	-0.371156	0.9	0.7	0.1	0.1	0	0.2	0.5	0.1	-1.11022e-16	0.6	0.3	0.1
	-0.370005	0.9	0.7	0.1	0	0.1	0.1	0.4	0.3	-1.11022e-16	0.6	0.3	0.1
	-0.369809	0.9	0.7	0.1	0.1	0	-5.55112e-17	0	0.8	-1.11022e-16	0.6	0.3	0.1
	-0.369747	0.9	0.7	0.1	0.1	0	-5.55112e-17	0.4	0.4	0	0.5	0.4	0.1
	-0.369735	0.9	0.7	0.1	0	0	0.3	0.5	0.1	-1.11022e-16	0.6	0.3	0.1
	-0.368389	0.9	0.7	0.1	0	0	0.1	0	0.8	-1.11022e-16	0.6	0.3	0.1
	-0.368326	0.9	0.7	0.1	0	0	0.1	0.4	0.4	0	0.5	0.4	0.1
	-0.368326	0.9	0.7	0.1	0.1	0.1	0.1	0.6	0	-1.11022e-16	0.6	0.3	0.1
	-0.36813	0.9	0.7	0.1	0.2	0	2.77556e-17	0.2	0.5	-1.11022e-16	0.6	0.3	0.1
	-0.368067	0.9	0.7	0.1	0.2	0	-8.32667e-17	0.6	0.1	0	0.5	0.4	0.1
	-0.367175	0.9	0.7	0.1	0	0.2	-2.77556e-17	0.5	0.2	-1.11022e-16	0.6	0.3	0.1
	-0.366905	0.9	0.7	0.1	0	0.1	0.2	0.6	0	-1.11022e-16	0.6	0.3	0.1
	-0.366709	0.9	0.7	0.1	0.1	0	0.1	0.2	0.5	-1.11022e-16	0.6	0.3	0.1
	-0.366647	0.9	0.7	0.1	0.1	0	0.1	0.6	0.1	0	0.5	0.4	0.1
	-0.36645	0.9	0.7	0.1	0.3	0	-1.11022e-16	0.4	0.2	-1.11022e-16	0.6	0.3	0.1
	-0.365559	0.9	0.7	0.1	0	0.1	-5.55112e-17	0.1	0.7	-1.11022e-16	0.6	0.3	0.1
	-0.365496	0.9	0.7	0.1	0	0.1	-5.55112e-17	0.5	0.3	0	0.5	0.4	0.1
	-0.365288	0.9	0.7	0.1	0	0	0.2	0.2	0.5	-1.11022e-16	0.6	0.3	0.1
	-0.365226	0.9	0.7	0.1	0	0	0.2	0.6	0.1	0	0.5	0.4	0.1
	-0.36503	0.9	0.7	0.1	0.2	0	0.1	0.4	0.2	-1.11022e-16	0.6	0.3	0.1
	-0.36388	0.9	0.7	0.1	0	0	-2.77556e-17	0.1	0.8	0	0.5	0.4	0.1
	-0.363879	0.9	0.7	0.1	0.1	0.1	-8.32667e-17	0.3	0.4	-1.11022e-16	0.6	0.3	0.1
	-0.363817	0.9	0.7	0.1	0	0	-2.77556e-17	0.5	0.4	0	0.4	0.5	0.1
	-0.363609	0.9	0.7	0.1	0.1	0	0.2	0.4	0.2	-1.11022e-16	0.6	0.3	0.1
	-0.362458	0.9	0.7	0.1	0	0.1	0.1	0.3	0.4	-1.11022e-16	0.6	0.3	0.1
	-0.3622	0.9	0.7	0.1	0.1	0	-5.55112e-17	0.3	0.5	0	0.5	0.4	0.1
	-0.362188	0.9	0.7	0.1	0	0	0.3	0.4	0.2	-1.11022e-16	0.6	0.3	0.1
	-0.36078	0.9	0.7	0.1	0	0	0.1	0.3	0.5	0	0.5	0.4	0.1
	-0.360779	0.9	0.7	0.1	0.1	0.1	0.1	0.5	0.1	-1.11022e-16	0.6	0.3	0.1
	-0.360583	0.9	0.7	0.1	0.2	0	-8.32667e-17	0.1	0.6	-1.11022e-16	0.6	0.3	0.1
	-0.360521	0.9	0.7	0.1	0.2	0	-2.77556e-17	0.5	0.2	0	0.5	0.4	0.1
	-0.359628	0.9	0.7	0.1	0	0.2	-8.32667e-17	0.4	0.3	-1.11022e-16	0.6	0.3	0.1
	-0.359358	0.9	0.7	0.1	0	0.1	0.2	0.5	0.1	-1.11022e-16	0.6	0.3	0.1
	-0.359162	0.9	0.7	0.1	0.1	0	0.1	0.1	0.6	-1.11022e-16	0.6	0.3	0.1
	-0.3591	0.9	0.7	0.1	0.1	0	0.1	0.5	0.2	0	0.5	0.4	0.1
	-0.358904	0.9	0.7	0.1	0.3	0	-1.11022e-16	0.3	0.3	-1.11022e-16	0.6	0.3	0.1
	-0.358012	0.9	0.7	0.1	0	0.1	-5.55112e-17	0	0.8	-1.11022e-16	0.6	0.3	0.1
	-0.357949	0.9	0.7	0.1	0	0.1	-5.55112e-17	0.4	0.4	0	0.5	0.4	0.1
	-0.357949	0.9	0.7	0.1	0.1	0.2	-8.32667e-17	0.6	0	-1.11022e-16	0.6	0.3	0.1
	-0.357742	0.9	0.7	0.1	0	0	0.2	0.1	0.6	-1.11022e-16	0.6	0.3	0.1
	-0.357679	0.9	0.7	0.1	0	0	0.2	0.5	0.2	0	0.5	0.4	0.1
	-0.357483	0.9	0.7	0.1	0.2	0	0.1	0.3	0.3	-1.11022e-16	0.6	0.3	0.1
	-0.357224	0.9	0.7	0.1	0.4	0	0	0.5	0	-1.11022e-16	0.6	0.3	0.1
	-0.356528	0.9	0.7	0.1	0	0.2	0.1	0.6	0	-1.11022e-16	0.6	0.3	0.1
	-0.356333	0.9	0.7	0.1	0	0	-2.77556e-17	0	0.9	0	0.5	0.4	0.1
	-0.356332	0.9	0.7	0.1	0.1	0.1	2.77556e-17	0.2	0.5	-1.11022e-16	0.6	0.3	0.1
	-0.356271	0.9	0.7	0.1	0	0	-2.77556e-17	0.4	0.5	0	0.4	0.5	0.1
	-0.356062	0.9	0.7	0.1	0.1	0	0.2	0.3	0.3	-1.11022e-16	0.6	0.3	0.1
	-0.355804	0.9	0.7	0.1	0.3	0	0.1	0.5	0	-1.11022e-16	0.6	0.3	0.1
	-0.354912	0.9	0.7	0.1	0	0.1	0.1	0.2	0.5	-1.11022e-16	0.6	0.3	0.1
	-0.354849	0.9	0.7	0.1	0	0.1	0.1	0.6	0.1	0	0.5	0.4	0.1
	-0.354642	0.9	0.7	0.1	0	0	0.3	0.3	0.3	-1.11022e-16	0.6	0.3	0.1
	-0.354383	0.9	0.7	0.1	0.2	0	0.2	0.5	0	-1.11022e-16	0.6	0.3	0.1
	-0.353233	0.9	0.7	0.1	0	0	0.1	0.2	0.6	0	0.5	0.4	0.1
	-0.353232	0.9	0.7	0.1	0.1	0.1	0.1	0.4	0.2	-1.11022e-16	0.6	0.3	0.1
	-0.35317	0.9	0.7	0.1	0	0	0.1	0.6	0.2	0	0.4	0.5	0.1
	-0.353036	0.9	0.7	0.1	0.2	0	-8.32667e-17	0	0.7	-1.11022e-16	0.6	0.3	0.1
	-0.352974	0.9	0.7	0.1	0.2	0	-8.32667e-17	0.4	0.3	0	0.5	0.4	0.1
	-0.352962	0.9	0.7	0.1	0.1	0	0.3	0.5	0	-1.11022e-16	0.6	0.3	0.1
	-0.352082	0.9	0.7	0.1	0	0.2	-8.32667e-17	0.3	0.4	-1.11022e-16	0.6	0.3	0.1
	-0.351812	0.9	0.7	0.1	0	0.1	0.2	0.4	0.2	-1.11022e-16	0.6	0.3	0.1
	-0.351616	0.9	0.7	0.1	0.1	0	0.1	0	0.7	-1.11022e-16	0.6	0.3	0.1
	-0.351553	0.9	0.7	0.1	0.1	0	0.1	0.4	0.3	0	0.5	0.4	0.1
	-0.351542	0.9	0.7	0.1	0	0	0.4	0.5	0	-1.11022e-16	0.6	0.3	0.1
	-0.351357	0.9	0.7	0.1	0.3	0	0	0.2	0.4	-1.11022e-16	0.6	0.3	0.1
	-0.351295	0.9	0.7	0.1	0.3	0	-1.11022e-16	0.6	0	0	0.5	0.4	0.1
	-0.350403	0.9	0.7	0.1	0	0.1	-5.55112e-17	0.3	0.5	0	0.5	0.4	0.1
	-0.350402	0.9	0.7	0.1	0.1	0.2	2.77556e-17	0.5	0.1	-1.11022e-16	0.6	0.3	0.1
	-0.350195	0.9	0.7	0.1	0	0	0.2	0	0.7	-1.11022e-16	0.6	0.3	0.1
	-0.350133	0.9	0.7	0.1	0	0	0.2	0.4	0.3	0	0.5	0.4	0.1
	-0.349936	0.9	0.7	0.1	0.2	0	0.1	0.2	0.4	-1.11022e-16	0.6	0.3	0.1
	-0.349874	0.9	0.7	0.1	0.2	0	0.1	0.6	0	0	0.5	0.4	0.1
	-0.349678	0.9	0.7	0.1	0.4	0	0	0.4	0.1	-1.11022e-16	0.6	0.3	0.1
	-0.348982	0.9	0.7	0.1	0	0.2	0.1	0.5	0.1	-1.11022e-16	0.6	0.3	0.1
	-0.348786	0.9	0.7	0.1	0.1	0.1	-8.32667e-17	0.1	0.6	-1.11022e-16	0.6	0.3	0.1
	-0.348724	0.9	0.7	0.1	0	0	-1.38778e-16	0.3	0.6	0	0.4	0.5	0.1
	-0.348723	0.9	0.7	0.1	0.1	0.1	-2.77556e-17	0.5	0.2	0	0.5	0.4	0.1
	-0.348516	0.9	0.7	0.1	0.1	0	0.2	0.2	0.4	-1.11022e-16	0.6	0.3	0.1
	-0.348453	0.9	0.7	0.1	0.1	0	0.2	0.6	0	0	0.5	0.4	0.1
	-0.348257	0.9	0.7	0.1	0.3	0	0.1	0.4	0.1	-1.11022e-16	0.6	0.3	0.1
	-0.347365	0.9	0.7	0.1	0	0.1	0.1	0.1	0.6	-1.11022e-16	0.6	0.3	0.1
	-0.347303	0.9	0.7	0.1	0	0.1	0.1	0.5	0.2	0	0.5	0.4	0.1
	-0.347107	0.9	0.7	0.1	0.1	0	-5.55112e-17	0.1	0.7	0	0.5	0.4	0.1
	-0.347095	0.9	0.7	0.1	0	0	0.3	0.2	0.4	-1.11022e-16	0.6	0.3	0.1
	-0.347044	0.9	0.7	0.1	0.1	0	-5.55112e-17	0.5	0.3	0	0.4	0.5	0.1
	-0.347033	0.9	0.7	0.1	0	0	0.3	0.6	0	0	0.5	0.4	0.1
	-0.346836	0.9	0.7	0.1	0.2	0	0.2	0.4	0.1	-1.11022e-16	0.6	0.3	0.1
	-0.346152	0.9	0.7	0.1	0	0.3	-1.11022e-16	0.6	0	-1.11022e-16	0.6	0.3	0.1
	-0.345686	0.9	0.7	0.1	0	0	0.1	0.1	0.7	0	0.5	0.4	0.1
	-0.345686	0.9	0.7	0.1	0.1	0.1	0.1	0.3	0.3	-1.11022e-16	0.6	0.3	0.1
	-0.345624	0.9	0.7	0.1	0	0	0.1	0.5	0.3	0	0.4	0.5	0.1
	-0.345427	0.9	0.7	0.1	0.2	0	-8.32667e-17	0.3	0.4	0	0.5	0.4	0.1
	-0.345427	0.9	0.7	0.1	0.3	0.1	-2.77556e-17	0.5	0	-1.11022e-16	0.6	0.3	0.1
	-0.345416	0.9	0.7	0.1	0.1	0	0.3	0.4	0.1	-1.11022e-16	0.6	0.3	0.1
	-0.344535	0.9	0.7	0.1	0	0.2	2.77556e-17	0.2	0.5	-1.11022e-16	0.6	0.3	0.1
	-0.344473	0.9	0.7	0.1	0	0.2	-8.32667e-17	0.6	0.1	0	0.5	0.4	0.1
	-0.344265	0.9	0.7	0.1	0	0.1	0.2	0.3	0.3	-1.11022e-16	0.6	0.3	0.1
	-0.344007	0.9	0.7	0.1	0.1	0	0.1	0.3	0.4	0	0.5	0.4	0.1
	-0.344006	0.9	0.7	0.1	0.2	0.1	0.1	0.5	0	-1.11022e-16	0.6	0.3	0.1
	-0.343995	0.9	0.7	0.1	0	0	0.4	0.4	0.1	-1.11022e-16	0.6	0.3	0.1
	-0.34381	0.9	0.7	0.1	0.3	0	0	0.1	0.5	-1.11022e-16	0.6	0.3	0.1
	-0.343748	0.9	0.7	0.1	0.3	0	0	0.5	0.1	0	0.5	0.4	0.1
	-0.342856	0.9	0.7	0.1	0.1	0.2	-8.32667e-17	0.4	0.2	-1.11022e-16	0.6	0.3	0.1
	-0.342586	0.9	0.7	0.1	0	0	0.2	0.3	0.4	0	0.5	0.4	0.1
	-0.342586	0.9	0.7	0.1	0.1	0.1	0.2	0.5	0	-1.11022e-16	0.6	0.3	0.1
	-0.34239	0.9	0.7	0.1	0.2	0	0.1	0.1	0.5	-1.11022e-16	0.6	0.3	0.1
	-0.342327	0.9	0.7	0.1	0.2	0	0.1	0.5	0.1	0	0.5	0.4	0.1
	-0.342131	0.9	0.7	0.1	0.4	0	-1.11022e-16	0.3	0.2	-1.11022e-16	0.6	0.3	0.1
	-0.341435	0.9	0.7	0.1	0	0.2	0.1	0.4	0.2	-1.11022e-16	0.6	0.3	0.1
	-0.341239	0.9	0.7	0.1	0.1	0.1	-8.32667e-17	0	0.7	-1.11022e-16	0.6	0.3	0.1
	-0.341177	0.9	0.7	0.1	0	0	-2.77556e-17	0.2	0.7	0	0.4	0.5	0.1
	-0.341177	0.9	0.7	0.1	0.1	0.1	-8.32667e-17	0.4	0.3	0	0.5	0.4	0.1
	-0.341165	0.9	0.7	0.1	0	0.1	0.3	0.5	0	-1.11022e-16	0.6	0.3	0.1
	-0.341115	0.9	0.7	0.1	0	0	-1.38778e-16	0.6	0.3	-1.11022e-16	0.3	0.6	0.1
	-0.340969	0.9	0.7	0.1	0.1	0	0.2	0.1	0.5	-1.11022e-16	0.6	0.3	0.1
	-0.340907	0.9	0.7	0.1	0.1	0	0.2	0.5	0.1	0	0.5	0.4	0.1
	-0.34071	0.9	0.7	0.1	0.3	0	0.1	0.3	0.2	-1.11022e-16	0.6	0.3	0.1
	-0.339819	0.9	0.7	0.1	0	0.1	0.1	0	0.7	-1.11022e-16	0.6	0.3	0.1
	-0.339756	0.9	0.7	0.1	0	0.1	0.1	0.4	0.3	0	0.5	0.4	0.1
	-0.33956	0.9	0.7	0.1	0.1	0	-5.55112e-17	0	0.8	0	0.5	0.4	0.1
	-0.339549	0.9	0.7	0.1	0	0	0.3	0.1	0.5	-1.11022e-16	0.6	0.3	0.1
	-0.339498	0.9	0.7	0.1	0.1	0	-5.55112e-17	0.4	0.4	0	0.4	0.5	0.1
	-0.339486	0.9	0.7	0.1	0	0	0.3	0.5	0.1	0	0.5	0.4	0.1
	-0.33929	0.9	0.7	0.1	0.2	0	0.2	0.3	0.2	-1.11022e-16	0.6	0.3	0.1
	-0.338605	0.9	0.7	0.1	0	0.3	0	0.5	0.1	-1.11022e-16	0.6	0.3	0.1
	-0.33814	0.9	0.7	0.1	0	0	0.1	0	0.8	0	0.5	0.4	0.1
	-0.338139	0.9	0.7	0.1	0.1	0.1	0.1	0.2	0.4	-1.11022e-16	0.6	0.3	0.1
	-0.338077	0.9	0.7	0.1	0	0	0.1	0.4	0.4	0	0.4	0.5	0.1
	-0.338077	0.9	0.7	0.1	0.1	0.1	0.1	0.6	0	0	0.5	0.4	0.1
	-0.337881	0.9	0.7	0.1	0.2	0	2.77556e-17	0.2	0.5	0	0.5	0.4	0.1
	-0.337869	0.9	0.7	0.1	0.1	0	0.3	0.3	0.2	-1.11022e-16	0.6	0.3	0.1
	-0.337818	0.9	0.7	0.1	0.2	0	-8.32667e-17	0.6	0.1	0	0.4	0.5	0.1
	-0.336989	0.9	0.7	0.1	0	0.2	-8.32667e-17	0.1	0.6	-1.11022e-16	0.6	0.3	0.1
	-0.336926	0.9	0.7	0.1	0	0.2	-2.77556e-17	0.5	0.2	0	0.5	0.4	0.1
	-0.336718	0.9	0.7	0.1	0	0.1	0.2	0.2	0.4	-1.11022e-16	0.6	0.3	0.1
	-0.336656	0.9	0.7	0.1	0	0.1	0.2	0.6	0	0	0.5	0.4	0.1
	-0.33646	0.9	0.7	0.1	0.1	0	0.1	0.2	0.5	0	0.5	0.4	0.1
	-0.33646	0.9	0.7	0.1	0.2	0.1	0.1	0.4	0.1	-1.11022e-16	0.6	0.3	0.1
	-0.336448	0.9	0.7	0.1	0	0	0.4	0.3	0.2	-1.11022e-16	0.6	0.3	0.1
	-0.336398	0.9	0.7	0.1	0.1	0	0.1	0.6	0.1	0	0.4	0.5	0.1
	-0.336264	0.9	0.7	0.1	0.3	0	-1.11022e-16	0	0.6	-1.11022e-16	0.6	0.3	0.1
	-0.336201	0.9	0.7	0.1	0.3	0	-1.11022e-16	0.4	0.2	0	0.5	0.4	0.1
	-0.33531	0.9	0.7	0.1	0	0.1	-5.55112e-17	0.1	0.7	0	0.5	0.4	0.1
	-0.335309	0.9	0.7	0.1	0.1	0.2	-8.32667e-17	0.3	0.3	-1.11022e-16	0.6	0.3	0.1
	-0.335247	0.9	0.7	0.1	0	0.1	-5.55112e-17	0.5	0.3	0	0.4	0.5	0.1
	-0.33504	0.9	0.7	0.1	0	0	0.2	0.2	0.5	0	0.5	0.4	0.1
	-0.335039	0.9	0.7	0.1	0.1	0.1	0.2	0.4	0.1	-1.11022e-16	0.6	0.3	0.1
	-0.334977	0.9	0.7	0.1	0	0	0.2	0.6	0.1	0	0.4	0.5	0.1
	-0.334843	0.9	0.7	0.1	0.2	0	0.1	0	0.6	-1.11022e-16	0.6	0.3	0.1
	-0.334781	0.9	0.7	0.1	0.2	0	0.1	0.4	0.2	0	0.5	0.4	0.1
	-0.334584	0.9	0.7	0.1	0.4	0	0	0.2	0.3	-1.11022e-16	0.6	0.3	0.1
	-0.333888	0.9	0.7	0.1	0	0.2	0.1	0.3	0.3	-1.11022e-16	0.6	0.3	0.1
	-0.333631	0.9	0.7	0.1	0	0	-2.77556e-17	0.1	0.8	0	0.4	0.5	0.1
	-0.33363	0.9	0.7	0.1	0.1	0.1	-8.32667e-17	0.3	0.4	0	0.5	0.4	0.1
	-0.33363	0.9	0.7	0.1	0.2	0.2	0	0.5	0	-1.11022e-16	0.6	0.3	0.1
	-0.333618	0.9	0.7	0.1	0	0.1	0.3	0.4	0.1	-1.11022e-16	0.6	0.3	0.1
	-0.333568	0.9	0.7	0.1	0	0	-2.77556e-17	0.5	0.4	-1.11022e-16	0.3	0.6	0.1
	-0.333423	0.9	0.7	0.1	0.1	0	0.2	0	0.6	-1.11022e-16	0.6	0.3	0.1
	-0.33336	0.9	0.7	0.1	0.1	0	0.2	0.4	0.2	0	0.5	0.4	0.1
	-0.333164	0.9	0.7	0.1	0.3	0	0.1	0.2	0.3	-1.11022e-16	0.6	0.3	0.1
	-0.332905	0.9	0.7	0.1	0.5	0	0	0.4	0	-1.11022e-16	0.6	0.3	0.1
	-0.332209	0.9	0.7	0.1	0	0.1	0.1	0.3	0.4	0	0.5	0.4	0.1
	-0.332209	0.9	0.7	0.1	0.1	0.2	0.1	0.5	0	-1.11022e-16	0.6	0.3	0.1
	-0.332013	0.9	0.7	0.1	0.2	0.1	2.77556e-17	0.1	0.5	-1.11022e-16	0.6	0.3	0.1
	-0.332002	0.9	0.7	0.1	0	0	0.3	0	0.6	-1.11022e-16	0.6	0.3	0.1
	-0.331951	0.9	0.7	0.1	0.1	0	-5.55112e-17	0.3	0.5	0	0.4	0.5	0.1
	-0.331939	0.9	0.7	0.1	0	0	0.3	0.4	0.2	0	0.5	0.4	0.1
	-0.331743	0.9	0.7	0.1	0.2	0	0.2	0.2	0.3	-1.11022e-16	0.6	0.3	0.1
	-0.331484	0.9	0.7	0.1	0.4	0	0.1	0.4	0	-1.11022e-16	0.6	0.3	0.1
	-0.331058	0.9	0.7	0.1	0	0.3	-1.11022e-16	0.4	0.2	-1.11022e-16	0.6	0.3	0.1
	-0.330788	0.9	0.7	0.1	0	0.2	0.2	0.5	0	-1.11022e-16	0.6	0.3	0.1
	-0.330592	0.9	0.7	0.1	0.1	0.1	0.1	0.1	0.5	-1.11022e-16	0.6	0.3	0.1
	-0.330531	0.9	0.7	0.1	0	0	0.1	0.3	0.5	0	0.4	0.5	0.1
	-0.33053	0.9	0.7	0.1	0.1	0.1	0.1	0.5	0.1	0	0.5	0.4	0.1
	-0.330334	0.9	0.7	0.1	0.2	0	-8.32667e-17	0.1	0.6	0	0.5	0.4	0.1
	-0.330322	0.9	0.7	0.1	0.1	0	0.3	0.2	0.3	-1.11022e-16	0.6	0.3	0.1
	-0.330272	0.9	0.7	0.1	0.2	0	-2.77556e-17	0.5	0.2	0	0.4	0.5	0.1
	-0.330064	0.9	0.7	0.1	0.3	0	0.2	0.4	0	-1.11022e-16	0.6	0.3	0.1
	-0.329442	0.9	0.7	0.1	0	0.2	-8.32667e-17	0	0.7	-1.11022e-16	0.6	0.3	0.1
	-0.329379	0.9	0.7	0.1	0	0.2	-8.32667e-17	0.4	0.3	0	0.5	0.4	0.1
	-0.329172	0.9	0.7	0.1	0	0.1	0.2	0.1	0.5	-1.11022e-16	0.6	0.3	0.1
	-0.329109	0.9	0.7	0.1	0	0.1	0.2	0.5	0.1	0	0.5	0.4	0.1
	-0.328914	0.9	0.7	0.1	0.1	0	0.1	0.1	0.6	0	0.5	0.4	0.1
	-0.328913	0.9	0.7	0.1	0.2	0.1	0.1	0.3	0.2	-1.11022e-16	0.6	0.3	0.1
	-0.328902	0.9	0.7	0.1	0	0	0.4	0.2	0.3	-1.11022e-16	0.6	0.3	0.1
	-0.328851	0.9	0.7	0.1	0.1	0	0.1	0.5	0.2	0	0.4	0.5	0.1
	-0.328655	0.9	0.7	0.1	0.3	0	-1.11022e-16	0.3	0.3	0	0.5	0.4	0.1
	-0.328643	0.9	0.7	0.1	0.2	0	0.3	0.4	0	-1.11022e-16	0.6	0.3	0.1
	-0.327763	0.9	0.7	0.1	0	0.1	-5.55112e-17	0	0.8	0	0.5	0.4	0.1
	-0.327762	0.9	0.7	0.1	0.1	0.2	2.77556e-17	0.2	0.4	-1.11022e-16	0.6	0.3	0.1
	-0.327701	0.9	0.7	0.1	0	0.1	-5.55112e-17	0.4	0.4	0	0.4	0.5	0.1
	-0.3277	0.9	0.7	0.1	0.1	0.2	-8.32667e-17	0.6	0	0	0.5	0.4	0.1
	-0.327493	0.9	0.7	0.1	0	0	0.2	0.1	0.6	0	0.5	0.4	0.1
	-0.327492	0.9	0.7	0.1	0.1	0.1	0.2	0.3	0.2	-1.11022e-16	0.6	0.3	0.1
	-0.32743	0.9	0.7	0.1	0	0	0.2	0.5	0.2	0	0.4	0.5	0.1
	-0.327234	0.9	0.7	0.1	0.2	0	0.1	0.3	0.3	0	0.5	0.4	0.1
	-0.327222	0.9	0.7	0.1	0.1	0	0.4	0.4	0	-1.11022e-16	0.6	0.3	0.1
	-0.327038	0.9	0.7	0.1	0.4	0	0	0.1	0.4	-1.11022e-16	0.6	0.3	0.1
	-0.326975	0.9	0.7	0.1	0.4	0	0	0.5	0	0	0.5	0.4	0.1
	-0.326342	0.9	0.7	0.1	0	0.2	0.1	0.2	0.4	-1.11022e-16	0.6	0.3	0.1
	-0.326279	0.9	0.7	0.1	0	0.2	0.1	0.6	0	0	0.5	0.4	0.1
	-0.326084	0.9	0.7	0.1	0	0	-2.77556e-17	0	0.9	0	0.4	0.5	0.1
	-0.326083	0.9	0.7	0.1	0.1	0.1	2.77556e-17	0.2	0.5	0	0.5	0.4	0.1
	-0.326083	0.9	0.7	0.1	0.2	0.2	0	0.4	0.1	-1.11022e-16	0.6	0.3	0.1
	-0.326072	0.9	0.7	0.1	0	0.1	0.3	0.3	0.2	-1.11022e-16	0.6	0.3	0.1
	-0.326022	0.9	0.7	0.1	0	0	-2.77556e-17	0.4	0.5	-1.11022e-16	0.3	0.6	0.1
	-0.325813	0.9	0.7	0.1	0.1	0	0.2	0.3	0.3	0	0.5	0.4	0.1
	-0.325802	0.9	0.7	0.1	0	0	0.5	0.4	0	-1.11022e-16	0.6	0.3	0.1
	-0.325617	0.9	0.7	0.1	0.3	0	0.1	0.1	0.4	-1.11022e-16	0.6	0.3	0.1
	-0.325555	0.9	0.7	0.1	0.3	0	0.1	0.5	0	0	0.5	0.4	0.1
	-0.325358	0.9	0.7	0.1	0.5	0	0	0.3	0.1	-1.11022e-16	0.6	0.3	0.1
	-0.324663	0.9	0.7	0.1	0	0.1	0.1	0.2	0.5	0	0.5	0.4	0.1
	-0.324662	0.9	0.7	0.1	0.1	0.2	0.1	0.4	0.1	-1.11022e-16	0.6	0.3	0.1
	-0.3246	0.9	0.7	0.1	0	0.1	0.1	0.6	0.1	0	0.4	0.5	0.1
	-0.324393	0.9	0.7	0.1	0	0	0.3	0.3	0.3	0	0.5	0.4	0.1
	-0.324196	0.9	0.7	0.1	0.2	0	0.2	0.1	0.4	-1.11022e-16	0.6	0.3	0.1
	-0.324134	0.9	0.7	0.1	0.2	0	0.2	0.5	0	0	0.5	0.4	0.1
	-0.323938	0.9	0.7	0.1	0.4	0	0.1	0.3	0.1	-1.11022e-16	0.6	0.3	0.1
	-0.323512	0.9	0.7	0.1	0	0.3	-1.11022e-16	0.3	0.3	-1.11022e-16	0.6	0.3	0.1
	-0.323242	0.9	0.7	0.1	0	0.2	0.2	0.4	0.1	-1.11022e-16	0.6	0.3	0.1
	-0.323046	0.9	0.7	0.1	0.1	0.1	0.1	0	0.6	-1.11022e-16	0.6	0.3	0.1
	-0.322984	0.9	0.7	0.1	0	0	0.1	0.2	0.6	0	0.4	0.5	0.1
	-0.322983	0.9	0.7	0.1	0.1	0.1	0.1	0.4	0.2	0	0.5	0.4	0.1
	-0.322922	0.9	0.7	0.1	0	0	0.1	0.6	0.2	-1.11022e-16	0.3	0.6	0.1
	-0.322788	0.9	0.7	0.1	0.2	0	-8.32667e-17	0	0.7	0	0.5	0.4	0.1
	-0.322776	0.9	0.7	0.1	0.1	0	0.3	0.1	0.4	-1.11022e-16	0.6	0.3	0.1
	-0.322725	0.9	0.7	0.1	0.2	0	-8.32667e-17	0.4	0.3	0	0.4	0.5	0.1
	-0.322713	0.9	0.7	0.1	0.1	0	0.3	0.5	0	0	0.5	0.4	0.1
	-0.322517	0.9	0.7	0.1	0.3	0	0.2	0.3	0.1	-1.11022e-16	0.6	0.3	0.1
	-0.321833	0.9	0.7	0.1	0	0.2	-8.32667e-17	0.3	0.4	0	0.5	0.4	0.1
	-0.321832	0.9	0.7	0.1	0.1	0.3	0	0.5	0	-1.11022e-16	0.6	0.3	0.1
	-0.321625	0.9	0.7	0.1	0	0.1	0.2	0	0.6	-1.11022e-16	0.6	0.3	0.1
	-0.321563	0.9	0.7	0.1	0	0.1	0.2	0.4	0.2	0	0.5	0.4	0.1
	-0.321367	0.9	0.7	0.1	0.1	0	0.1	0	0.7	0	0.5	0.4	0.1
	-0.321366	0.9	0.7	0.1	0.2	0.1	0.1	0.2	0.3	-1.11022e-16	0.6	0.3	0.1
	-0.321355	0.9	0.7	0.1	0	0	0.4	0.1	0.4	-1.11022e-16	0.6	0.3	0.1
	-0.321304	0.9	0.7	0.1	0.1	0	0.1	0.4	0.3	0	0.4	0.5	0.1
	-0.321293	0.9	0.7	0.1	0	0	0.4	0.5	0	0	0.5	0.4	0.1
	-0.321108	0.9	0.7	0.1	0.3	0	0	0.2	0.4	0	0.5	0.4	0.1
	-0.321108	0.9	0.7	0.1	0.4	0.1	-2.77556e-17	0.4	0	-1.11022e-16	0.6	0.3	0.1
	-0.321096	0.9	0.7	0.1	0.2	0	0.3	0.3	0.1	-1.11022e-16	0.6	0.3	0.1
	-0.321046	0.9	0.7	0.1	0.3	0	-1.11022e-16	0.6	0	0	0.4	0.5	0.1
	-0.320412	0.9	0.7	0.1	0	0.3	0.1	0.5	0	-1.11022e-16	0.6	0.3	0.1
	-0.320216	0.9	0.7	0.1	0.1	0.2	2.77556e-17	0.1	0.5	-1.11022e-16	0.6	0.3	0.1
	-0.320154	0.9	0.7	0.1	0	0.1	-5.55112e-17	0.3	0.5	0	0.4	0.5	0.1
	-0.320153	0.9	0.7	0.1	0.1	0.2	2.77556e-17	0.5	0.1	0	0.5	0.4	0.1
	-0.319946	0.9	0.7	0.1	0	0	0.2	0	0.7	0	0.5	0.4	0.1
	-0.319946	0.9	0.7	0.1	0.1	0.1	0.2	0.2	0.3	-1.11022e-16	0.6	0.3	0.1
	-0.319884	0.9	0.7	0.1	0	0	0.2	0.4	0.3	0	0.4	0.5	0.1
	-0.319687	0.9	0.7	0.1	0.2	0	0.1	0.2	0.4	0	0.5	0.4	0.1
	-0.319687	0.9	0.7	0.1	0.3	0.1	0.1	0.4	0	-1.11022e-16	0.6	0.3	0.1
	-0.319676	0.9	0.7	0.1	0.1	0	0.4	0.3	0.1	-1.11022e-16	0.6	0.3	0.1
	-0.319625	0.9	0.7	0.1	0.2	0	0.1	0.6	0	0	0.4	0.5	0.1
	-0.319491	0.9	0.7	0.1	0.4	0	0	0	0.5	-1.11022e-16	0.6	0.3	0.1
	-0.319429	0.9	0.7	0.1	0.4	0	0	0.4	0.1	0	0.5	0.4	0.1
	-0.318795	0.9	0.7	0.1	0	0.2	0.1	0.1	0.5	-1.11022e-16	0.6	0.3	0.1
	-0.318733	0.9	0.7	0.1	0	0.2	0.1	0.5	0.1	0	0.5	0.4	0.1
	-0.318537	0.9	0.7	0.1	0.1	0.1	-8.32667e-17	0.1	0.6	0	0.5	0.4	0.1
	-0.318525	0.9	0.7	0.1	0	0.1	0.3	0.2	0.3	-1.11022e-16	0.6	0.3	0.1
	-0.318475	0.9	0.7	0.1	0	0	-1.38778e-16	0.3	0.6	-1.11022e-16	0.3	0.6	0.1
	-0.318474	0.9	0.7	0.1	0.1	0.1	-2.77556e-17	0.5	0.2	0	0.4	0.5	0.1
	-0.318267	0.9	0.7	0.1	0.1	0	0.2	0.2	0.4	0	0.5	0.4	0.1
	-0.318266	0.9	0.7	0.1	0.2	0.1	0.2	0.4	0	-1.11022e-16	0.6	0.3	0.1
	-0.318255	0.9	0.7	0.1	0	0	0.5	0.3	0.1	-1.11022e-16	0.6	0.3	0.1
	-0.318204	0.9	0.7	0.1	0.1	0	0.2	0.6	0	0	0.4	0.5	0.1
	-0.31807	0.9	0.7	0.1	0.3	0	0.1	0	0.5	-1.11022e-16	0.6	0.3	0.1
	-0.318008	0.9	0.7	0.1	0.3	0	0.1	0.4	0.1	0	0.5	0.4	0.1
	-0.317812	0.9	0.7	0.1	0.5	0	1.11022e-16	0.2	0.2	-1.11022e-16	0.6	0.3	0.1
	-0.317116	0.9	0.7	0.1	0	0.1	0.1	0.1	0.6	0	0.5	0.4	0.1
	-0.317116	0.9	0.7	0.1	0.1	0.2	0.1	0.3	0.2	-1.11022e-16	0.6	0.3	0.1
	-0.317054	0.9	0.7	0.1	0	0.1	0.1	0.5	0.2	0	0.4	0.5	0.1
	-0.316858	0.9	0.7	0.1	0.1	0	-5.55112e-17	0.1	0.7	0	0.4	0.5	0.1
	-0.316846	0.9	0.7	0.1	0	0	0.3	0.2	0.4	0	0.5	0.4	0.1
	-0.316846	0.9	0.7	0.1	0.1	0.1	0.3	0.4	0	-1.11022e-16	0.6	0.3	0.1
	-0.316796	0.9	0.7	0.1	0.1	0	-5.55112e-17	0.5	0.3	-1.11022e-16	0.3	0.6	0.1
	-0.316784	0.9	0.7	0.1	0	0	0.3	0.6	0	0	0.4	0.5	0.1
	-0.31665	0.9	0.7	0.1	0.2	0	0.2	0	0.5	-1.11022e-16	0.6	0.3	0.1
	-0.316587	0.9	0.7	0.1	0.2	0	0.2	0.4	0.1	0	0.5	0.4	0.1
	-0.316391	0.9	0.7	0.1	0.4	0	0.1	0.2	0.2	-1.11022e-16	0.6	0.3	0.1
	-0.315965	0.9	0.7	0.1	0	0.3	0	0.2	0.4	-1.11022e-16	0.6	0.3	0.1
	-0.315903	0.9	0.7	0.1	0	0.3	-1.11022e-16	0.6	0	0	0.5	0.4	0.1
	-0.315695	0.9	0.7	0.1	0	0.2	0.2	0.3	0.2	-1.11022e-16	0.6	0.3	0.1
	-0.315437	0.9	0.7	0.1	0	0	0.1	0.1	0.7	0	0.4	0.5	0.1
	-0.315437	0.9	0.7	0.1	0.1	0.1	0.1	0.3	0.3	0	0.5	0.4	0.1
	-0.315425	0.9	0.7	0.1	0	0.1	0.4	0.4	0	-1.11022e-16	0.6	0.3	0.1
	-0.315375	0.9	0.7	0.1	0	0	0.1	0.5	0.3	-1.11022e-16	0.3	0.6	0.1
	-0.31524	0.9	0.7	0.1	0.3	0.1	-2.77556e-17	0.1	0.4	-1.11022e-16	0.6	0.3	0.1
	-0.315229	0.9	0.7	0.1	0.1	0	0.3	0	0.5	-1.11022e-16	0.6	0.3	0.1
	-0.315178	0.9	0.7	0.1	0.2	0	-8.32667e-17	0.3	0.4	0	0.4	0.5	0.1
	-0.315178	0.9	0.7	0.1	0.3	0.1	-2.77556e-17	0.5	0	0	0.5	0.4	0.1
	-0.315167	0.9	0.7	0.1	0.1	0	0.3	0.4	0.1	0	0.5	0.4	0.1
	-0.31497	0.9	0.7	0.1	0.3	0	0.2	0.2	0.2	-1.11022e-16	0.6	0.3	0.1
	-0.314286	0.9	0.7	0.1	0	0.2	2.77556e-17	0.2	0.5	0	0.5	0.4	0.1
	-0.314286	0.9	0.7	0.1	0.1	0.3	0	0.4	0.1	-1.11022e-16	0.6	0.3	0.1
	-0.314224	0.9	0.7	0.1	0	0.2	-8.32667e-17	0.6	0.1	0	0.4	0.5	0.1
	-0.314016	0.9	0.7	0.1	0	0.1	0.2	0.3	0.3	0	0.5	0.4	0.1
	-0.31382	0.9	0.7	0.1	0.2	0.1	0.1	0.1	0.4	-1.11022e-16	0.6	0.3	0.1
	-0.313809	0.9	0.7	0.1	0	0	0.4	0	0.5	-1.11022e-16	0.6	0.3	0.1
	-0.313758	0.9	0.7	0.1	0.1	0	0.1	0.3	0.4	0	0.4	0.5	0.1
	-0.313757	0.9	0.7	0.1	0.2	0.1	0.1	0.5	0	0	0.5	0.4	0.1
	-0.313746	0.9	0.7	0.1	0	0	0.4	0.4	0.1	0	0.5	0.4	0.1
	-0.313561	0.9	0.7	0.1	0.3	0	0	0.1	0.5	0	0.5	0.4	0.1
	-0.31355	0.9	0.7	0.1	0.2	0	0.3	0.2	0.2	-1.11022e-16	0.6	0.3	0.1
	-0.313499	0.9	0.7	0.1	0.3	0	0	0.5	0.1	0	0.4	0.5	0.1
	-0.312865	0.9	0.7	0.1	0	0.3	0.1	0.4	0.1	-1.11022e-16	0.6	0.3	0.1
	-0.312669	0.9	0.7	0.1	0.1	0.2	-8.32667e-17	0	0.6	-1.11022e-16	0.6	0.3	0.1
	-0.312607	0.9	0.7	0.1	0.1	0.2	-8.32667e-17	0.4	0.2	0	0.5	0.4	0.1
	-0.312399	0.9	0.7	0.1	0.1	0.1	0.2	0.1	0.4	-1.11022e-16	0.6	0.3	0.1
	-0.312337	0.9	0.7	0.1	0	0	0.2	0.3	0.4	0	0.4	0.5	0.1
	-0.312337	0.9	0.7	0.1	0.1	0.1	0.2	0.5	0	0	0.5	0.4	0.1
	-0.312141	0.9	0.7	0.1	0.2	0	0.1	0.1	0.5	0	0.5	0.4	0.1
	-0.31214	0.9	0.7	0.1	0.3	0.1	0.1	0.3	0.1	-1.11022e-16	0.6	0.3	0.1
	-0.312129	0.9	0.7	0.1	0.1	0	0.4	0.2	0.2	-1.11022e-16	0.6	0.3	0.1
	-0.312078	0.9	0.7	0.1	0.2	0	0.1	0.5	0.1	0	0.4	0.5	0.1
	-0.311882	0.9	0.7	0.1	0.4	0	-1.11022e-16	0.3	0.2	0	0.5	0.4	0.1
	-0.311249	0.9	0.7	0.1	0	0.2	0.1	0	0.6	-1.11022e-16	0.6	0.3	0.1
	-0.311186	0.9	0.7	0.1	0	0.2	0.1	0.4	0.2	0	0.5	0.4	0.1
	-0.31099	0.9	0.7	0.1	0.1	0.1	-8.32667e-17	0	0.7	0	0.5	0.4	0.1
	-0.310978	0.9	0.7	0.1	0	0.1	0.3	0.1	0.4	-1.11022e-16	0.6	0.3	0.1
	-0.310928	0.9	0.7	0.1	0	0	-2.77556e-17	0.2	0.7	-1.11022e-16	0.3	0.6	0.1
	-0.310928	0.9	0.7	0.1	0.1	0.1	-8.32667e-17	0.4	0.3	0	0.4	0.5	0.1
	-0.310916	0.9	0.7	0.1	0	0.1	0.3	0.5	0	0	0.5	0.4	0.1
	-0.310866	0.9	0.7	0.1	0	0	-1.38778e-16	0.6	0.3	0	0.2	0.7	0.1
	-0.31072	0.9	0.7	0.1	0.1	0	0.2	0.1	0.5	0	0.5	0.4	0.1
	-0.31072	0.9	0.7	0.1	0.2	0.1	0.2	0.3	0.1	-1.11022e-16	0.6	0.3	0.1
	-0.310708	0.9	0.7	0.1	0	0	0.5	0.2	0.2	-1.11022e-16	0.6	0.3	0.1
	-0.310658	0.9	0.7	0.1	0.1	0	0.2	0.5	0.1	0	0.4	0.5	0.1
	-0.310461	0.9	0.7	0.1	0.3	0	0.1	0.3	0.2	0	0.5	0.4	0.1
	-0.310265	0.9	0.7	0.1	0.5	0	0	0.1	0.3	-1.11022e-16	0.6	0.3	0.1
	-0.310035	0.9	0.7	0.1	0	0.4	0	0.5	0	-1.11022e-16	0.6	0.3	0.1
	-0.30957	0.9	0.7	0.1	0	0.1	0.1	0	0.7	0	0.5	0.4	0.1
	-0.309569	0.9	0.7	0.1	0.1	0.2	0.1	0.2	0.3	-1.11022e-16	0.6	0.3	0.1
	-0.309507	0.9	0.7	0.1	0	0.1	0.1	0.4	0.3	0	0.4	0.5	0.1
	-0.309311	0.9	0.7	0.1	0.1	0	-5.55112e-17	0	0.8	0	0.4	0.5	0.1
	-0.30931	0.9	0.7	0.1	0.3	0.2	-5.55112e-17	0.4	0	-1.11022e-16	0.6	0.3	0.1
	-0.3093	0.9	0.7	0.1	0	0	0.3	0.1	0.5	0	0.5	0.4	0.1
	-0.309299	0.9	0.7	0.1	0.1	0.1	0.3	0.3	0.1	-1.11022e-16	0.6	0.3	0.1
	-0.309249	0.9	0.7	0.1	0.1	0	-5.55112e-17	0.4	0.4	-1.11022e-16	0.3	0.6	0.1
	-0.309237	0.9	0.7	0.1	0	0	0.3	0.5	0.1	0	0.4	0.5	0.1
	-0.309041	0.9	0.7	0.1	0.2	0	0.2	0.3	0.2	0	0.5	0.4	0.1
	-0.308844	0.9	0.7	0.1	0.4	0	0.1	0.1	0.3	-1.11022e-16	0.6	0.3	0.1
	-0.308586	0.9	0.7	0.1	0.6	0	-1.11022e-16	0.3	0	-1.11022e-16	0.6	0.3	0.1
	-0.308418	0.9	0.7	0.1	0	0.3	0	0.1	0.5	-1.11022e-16	0.6	0.3	0.1
	-0.308356	0.9	0.7	0.1	0	0.3	0	0.5	0.1	0	0.5	0.4	0.1
	-0.308148	0.9	0.7	0.1	0	0.2	0.2	0.2	0.3	-1.11022e-16	0.6	0.3	0.1
	-0.307891	0.9	0.7	0.1	0	0	0.1	0	0.8	0	0.4	0.5	0.1
	-0.30789	0.9	0.7	0.1	0.1	0.1	0.1	0.2	0.4	0	0.5	0.4	0.1
	-0.30789	0.9	0.7	0.1	0.2	0.2	0.1	0.4	0	-1.11022e-16	0.6	0.3	0.1
	-0.307878	0.9	0.7	0.1	0	0.1	0.4	0.3	0.1	-1.11022e-16	0.6	0.3	0.1
	-0.307828	0.9	0.7	0.1	0	0	0.1	0.4	0.4	-1.11022e-16	0.3	0.6	0.1
	-0.307828	0.9	0.7	0.1	0.1	0.1	0.1	0.6	0	0	0.4	0.5	0.1
	-0.307694	0.9	0.7	0.1	0.3	0.1	-2.77556e-17	0	0.5	-1.11022e-16	0.6	0.3	0.1
	-0.307632	0.9	0.7	0.1	0.2	0	2.77556e-17	0.2	0.5	0	0.4	0.5	0.1
	-0.30762	0.9	0.7	0.1	0.1	0	0.3	0.3	0.2	0	0.5	0.4	0.1
	-0.307569	0.9	0.7	0.1	0.2	0	-8.32667e-17	0.6	0.1	-1.11022e-16	0.3	0.6	0.1
	-0.307424	0.9	0.7	0.1	0.3	0	0.2	0.1	0.3	-1.11022e-16	0.6	0.3	0.1
	-0.307165	0.9	0.7	0.1	0.5	0	0.1	0.3	0	-1.11022e-16	0.6	0.3	0.1
	-0.30674	0.9	0.7	0.1	0	0.2	-8.32667e-17	0.1	0.6	0	0.5	0.4	0.1
	-0.306739	0.9	0.7	0.1	0.1	0.3	-1.11022e-16	0.3	0.2	-1.11022e-16	0.6	0.3	0.1
	-0.306677	0.9	0.7	0.1	0	0.2	-2.77556e-17	0.5	0.2	0	0.4	0.5	0.1
	-0.30647	0.9	0.7	0.1	0	0.1	0.2	0.2	0.4	0	0.5	0.4	0.1
	-0.306469	0.9	0.7	0.1	0.1	0.2	0.2	0.4	0	-1.11022e-16	0.6	0.3	0.1
	-0.306407	0.9	0.7	0.1	0	0.1	0.2	0.6	0	0	0.4	0.5	0.1
	-0.306273	0.9	0.7	0.1	0.2	0.1	0.1	0	0.5	-1.11022e-16	0.6	0.3	0.1
	-0.306211	0.9	0.7	0.1	0.1	0	0.1	0.2	0.5	0	0.4	0.5	0.1
	-0.306211	0.9	0.7	0.1	0.2	0.1	0.1	0.4	0.1	0	0.5	0.4	0.1
	-0.306199	0.9	0.7	0.1	0	0	0.4	0.3	0.2	0	0.5	0.4	0.1
	-0.306149	0.9	0.7	0.1	0.1	0	0.1	0.6	0.1	-1.11022e-16	0.3	0.6	0.1
	-0.306015	0.9	0.7	0.1	0.3	0	-1.11022e-16	0	0.6	0	0.5	0.4	0.1
	-0.306014	0.9	0.7	0.1	0.4	0.1	8.32667e-17	0.2	0.2	-1.11022e-16	0.6	0.3	0.1
	-0.306003	0.9	0.7	0.1	0.2	0	0.3	0.1	0.3	-1.11022e-16	0.6	0.3	0.1
	-0.305952	0.9	0.7	0.1	0.3	0	-1.11022e-16	0.4	0.2	0	0.4	0.5	0.1
	-0.305744	0.9	0.7	0.1	0.4	0	0.2	0.3	0	-1.11022e-16	0.6	0.3	0.1
	-0.305318	0.9	0.7	0.1	0	0.3	0.1	0.3	0.2	-1.11022e-16	0.6	0.3	0.1
	-0.305061	0.9	0.7	0.1	0	0.1	-5.55112e-17	0.1	0.7	0	0.4	0.5	0.1
	-0.30506	0.9	0.7	0.1	0.1	0.2	-8.32667e-17	0.3	0.3	0	0.5	0.4	0.1
	-0.305048	0.9	0.7	0.1	0	0.2	0.3	0.4	0	-1.11022e-16	0.6	0.3	0.1
	-0.304998	0.9	0.7	0.1	0	0.1	-5.55112e-17	0.5	0.3	-1.11022e-16	0.3	0.6	0.1
	-0.304852	0.9	0.7	0.1	0.1	0.1	0.2	0	0.5	-1.11022e-16	0.6	0.3	0.1
	-0.304791	0.9	0.7	0.1	0	0	0.2	0.2	0.5	0	0.4	0.5	0.1
	-0.30479	0.9	0.7	0.1	0.1	0.1	0.2	0.4	0.1	0	0.5	0.4	0.1
	-0.304728	0.9	0.7	0.1	0	0	0.2	0.6	0.1	-1.11022e-16	0.3	0.6	0.1
	-0.304594	0.9	0.7	0.1	0.2	0	0.1	0	0.6	0	0.5	0.4	0.1
	-0.304594	0.9	0.7	0.1	0.3	0.1	0.1	0.2	0.2	-1.11022e-16	0.6	0.3	0.1
	-0.304582	0.9	0.7	0.1	0.1	0	0.4	0.1	0.3	-1.11022e-16	0.6	0.3	0.1
	-0.304532	0.9	0.7	0.1	0.2	0	0.1	0.4	0.2	0	0.4	0.5	0.1
	-0.304335	0.9	0.7	0.1	0.4	0	0	0.2	0.3	0	0.5	0.4	0.1
	-0.304324	0.9	0.7	0.1	0.3	0	0.3	0.3	0	-1.11022e-16	0.6	0.3	0.1
	-0.303639	0.9	0.7	0.1	0	0.2	0.1	0.3	0.3	0	0.5	0.4	0.1
	-0.303443	0.9	0.7	0.1	0.2	0.2	0	0.1	0.4	-1.11022e-16	0.6	0.3	0.1
	-0.303432	0.9	0.7	0.1	0	0.1	0.3	0	0.5	-1.11022e-16	0.6	0.3	0.1
	-0.303382	0.9	0.7	0.1	0	0	-2.77556e-17	0.1	0.8	-1.11022e-16	0.3	0.6	0.1
	-0.303381	0.9	0.7	0.1	0.1	0.1	-8.32667e-17	0.3	0.4	0	0.4	0.5	0.1
	-0.303381	0.9	0.7	0.1	0.2	0.2	0	0.5	0	0	0.5	0.4	0.1
	-0.303369	0.9	0.7	0.1	0	0.1	0.3	0.4	0.1	0	0.5	0.4	0.1
	-0.303319	0.9	0.7	0.1	0	0	-2.77556e-17	0.5	0.4	0	0.2	0.7	0.1
	-0.303174	0.9	0.7	0.1	0.1	0	0.2	0	0.6	0	0.5	0.4	0.1
	-0.303173	0.9	0.7	0.1	0.2	0.1	0.2	0.2	0.2	-1.11022e-16	0.6	0.3	0.1
	-0.303162	0.9	0.7	0.1	0	0	0.5	0.1	0.3	-1.11022e-16	0.6	0.3	0.1
	-0.303111	0.9	0.7	0.1	0.1	0	0.2	0.4	0.2	0	0.4	0.5	0.1
	-0.302915	0.9	0.7	0.1	0.3	0	0.1	0.2	0.3	0	0.5	0.4	0.1
	-0.302903	0.9	0.7	0.1	0.2	0	0.4	0.3	0	-1.11022e-16	0.6	0.3	0.1
	-0.302718	0.9	0.7	0.1	0.5	0	0	0	0.4	-1.11022e-16	0.6	0.3	0.1
	-0.302656	0.9	0.7	0.1	0.5	0	0	0.4	0	0	0.5	0.4	0.1
	-0.302488	0.9	0.7	0.1	0	0.4	0	0.4	0.1	-1.11022e-16	0.6	0.3	0.1
	-0.302022	0.9	0.7	0.1	0.1	0.2	0.1	0.1	0.4	-1.11022e-16	0.6	0.3	0.1
	-0.301961	0.9	0.7	0.1	0	0.1	0.1	0.3	0.4	0	0.4	0.5	0.1
	-0.30196	0.9	0.7	0.1	0.1	0.2	0.1	0.5	0	0	0.5	0.4	0.1
	-0.301764	0.9	0.7	0.1	0.2	0.1	2.77556e-17	0.1	0.5	0	0.5	0.4	0.1
	-0.301764	0.9	0.7	0.1	0.3	0.2	-5.55112e-17	0.3	0.1	-1.11022e-16	0.6	0.3	0.1
	-0.301753	0.9	0.7	0.1	0	0	0.3	0	0.6	0	0.5	0.4	0.1
	-0.301752	0.9	0.7	0.1	0.1	0.1	0.3	0.2	0.2	-1.11022e-16	0.6	0.3	0.1
	-0.301702	0.9	0.7	0.1	0.1	0	-5.55112e-17	0.3	0.5	-1.11022e-16	0.3	0.6	0.1
	-0.30169	0.9	0.7	0.1	0	0	0.3	0.4	0.2	0	0.4	0.5	0.1
	-0.301494	0.9	0.7	0.1	0.2	0	0.2	0.2	0.3	0	0.5	0.4	0.1
	-0.301482	0.9	0.7	0.1	0.1	0	0.5	0.3	0	-1.11022e-16	0.6	0.3	0.1
	-0.301298	0.9	0.7	0.1	0.4	0	0.1	0	0.4	-1.11022e-16	0.6	0.3	0.1
	-0.301235	0.9	0.7	0.1	0.4	0	0.1	0.4	0	0	0.5	0.4	0.1
	-0.301039	0.9	0.7	0.1	0.6	0	0	0.2	0.1	-1.11022e-16	0.6	0.3	0.1
	-0.300872	0.9	0.7	0.1	0	0.3	-1.11022e-16	0	0.6	-1.11022e-16	0.6	0.3	0.1
	-0.300809	0.9	0.7	0.1	0	0.3	-1.11022e-16	0.4	0.2	0	0.5	0.4	0.1
	-0.300602	0.9	0.7	0.1	0	0.2	0.2	0.1	0.4	-1.11022e-16	0.6	0.3	0.1
	-0.300539	0.9	0.7	0.1	0	0.2	0.2	0.5	0	0	0.5	0.4	0.1
	-0.300344	0.9	0.7	0.1	0.1	0.1	0.1	0.1	0.5	0	0.5	0.4	0.1
	-0.300343	0.9	0.7	0.1	0.2	0.2	0.1	0.3	0.1	-1.11022e-16	0.6	0.3	0.1
	-0.300332	0.9	0.7	0.1	0	0.1	0.4	0.2	0.2	-1.11022e-16	0.6	0.3	0.1
	-0.300282	0.9	0.7	0.1	0	0	0.1	0.3	0.5	-1.11022e-16	0.3	0.6	0.1
	-0.300281	0.9	0.7	0.1	0.1	0.1	0.1	0.5	0.1	0	0.4	0.5	0.1
	-0.300085	0.9	0.7	0.1	0.2	0	-8.32667e-17	0.1	0.6	0	0.4	0.5	0.1
	-0.300073	0.9	0.7	0.1	0.1	0	0.3	0.2	0.3	0	0.5	0.4	0.1
	-0.300062	0.9	0.7	0.1	0	0	0.6	0.3	0	-1.11022e-16	0.6	0.3	0.1
	-0.300023	0.9	0.7	0.1	0.2	0	-2.77556e-17	0.5	0.2	-1.11022e-16	0.3	0.6	0.1
	-0.299877	0.9	0.7	0.1	0.3	0	0.2	0	0.4	-1.11022e-16	0.6	0.3	0.1
	-0.299815	0.9	0.7	0.1	0.3	0	0.2	0.4	0	0	0.5	0.4	0.1
	-0.299618	0.9	0.7	0.1	0.5	0	0.1	0.2	0.1	-1.11022e-16	0.6	0.3	0.1
	-0.299193	0.9	0.7	0.1	0	0.2	-8.32667e-17	0	0.7	0	0.5	0.4	0.1
	-0.299192	0.9	0.7	0.1	0.1	0.3	0	0.2	0.3	-1.11022e-16	0.6	0.3	0.1
	-0.29913	0.9	0.7	0.1	0	0.2	-8.32667e-17	0.4	0.3	0	0.4	0.5	0.1
	-0.298923	0.9	0.7	0.1	0	0.1	0.2	0.1	0.5	0	0.5	0.4	0.1
	-0.298922	0.9	0.7	0.1	0.1	0.2	0.2	0.3	0.1	-1.11022e-16	0.6	0.3	0.1
	-0.29886	0.9	0.7	0.1	0	0.1	0.2	0.5	0.1	0	0.4	0.5	0.1
	-0.298665	0.9	0.7	0.1	0.1	0	0.1	0.1	0.6	0	0.4	0.5	0.1
	-0.298664	0.9	0.7	0.1	0.2	0.1	0.1	0.3	0.2	0	0.5	0.4	0.1
	-0.298653	0.9	0.7	0.1	0	0	0.4	0.2	0.3	0	0.5	0.4	0.1
	-0.298602	0.9	0.7	0.1	0.1	0	0.1	0.5	0.2	-1.11022e-16	0.3	0.6	0.1
	-0.298468	0.9	0.7	0.1	0.4	0.1	-2.77556e-17	0.1	0.3	-1.11022e-16	0.6	0.3	0.1
	-0.298456	0.9	0.7	0.1	0.2	0	0.3	0	0.4	-1.11022e-16	0.6	0.3	0.1
	-0.298406	0.9	0.7	0.1	0.3	0	-1.11022e-16	0.3	0.3	0	0.4	0.5	0.1
	-0.298394	0.9	0.7	0.1	0.2	0	0.3	0.4	0	0	0.5	0.4	0.1
	-0.298198	0.9	0.7	0.1	0.4	0	0.2	0.2	0.1	-1.11022e-16	0.6	0.3	0.1
	-0.297772	0.9	0.7	0.1	0	0.3	0.1	0.2	0.3	-1.11022e-16	0.6	0.3	0.1
	-0.297514	0.9	0.7	0.1	0	0.1	-5.55112e-17	0	0.8	0	0.4	0.5	0.1
	-0.297513	0.9	0.7	0.1	0.1	0.2	2.77556e-17	0.2	0.4	0	0.5	0.4	0.1
	-0.297513	0.9	0.7	0.1	0.2	0.3	-5.55112e-17	0.4	0	-1.11022e-16	0.6	0.3	0.1
	-0.297502	0.9	0.7	0.1	0	0.2	0.3	0.3	0.1	-1.11022e-16	0.6	0.3	0.1
	-0.297452	0.9	0.7	0.1	0	0.1	-5.55112e-17	0.4	0.4	-1.11022e-16	0.3	0.6	0.1
	-0.297451	0.9	0.7	0.1	0.1	0.2	-8.32667e-17	0.6	0	0	0.4	0.5	0.1
	-0.297244	0.9	0.7	0.1	0	0	0.2	0.1	0.6	0	0.4	0.5	0.1
	-0.297243	0.9	0.7	0.1	0.1	0.1	0.2	0.3	0.2	0	0.5	0.4	0.1
	-0.297182	0.9	0.7	0.1	0	0	0.2	0.5	0.2	-1.11022e-16	0.3	0.6	0.1
	-0.297047	0.9	0.7	0.1	0.3	0.1	0.1	0.1	0.3	-1.11022e-16	0.6	0.3	0.1
	-0.297036	0.9	0.7	0.1	0.1	0	0.4	0	0.4	-1.11022e-16	0.6	0.3	0.1
	-0.296985	0.9	0.7	0.1	0.2	0	0.1	0.3	0.3	0	0.4	0.5	0.1
	-0.296973	0.9	0.7	0.1	0.1	0	0.4	0.4	0	0	0.5	0.4	0.1
	-0.296789	0.9	0.7	0.1	0.4	0	0	0.1	0.4	0	0.5	0.4	0.1
	-0.296788	0.9	0.7	0.1	0.5	0.1	-2.77556e-17	0.3	0	-1.11022e-16	0.6	0.3	0.1
	-0.296777	0.9	0.7	0.1	0.3	0	0.3	0.2	0.1	-1.11022e-16	0.6	0.3	0.1
	-0.296726	0.9	0.7	0.1	0.4	0	0	0.5	0	0	0.4	0.5	0.1
	-0.296093	0.9	0.7	0.1	0	0.2	0.1	0.2	0.4	0	0.5	0.4	0.1
	-0.296092	0.9	0.7	0.1	0.1	0.3	0.1	0.4	0	-1.11022e-16	0.6	0.3	0.1
	-0.29603	0.9	0.7	0.1	0	0.2	0.1	0.6	0	0	0.4	0.5	0.1
	-0.295896	0.9	0.7	0.1	0.2	0.2	0	0	0.5	-1.11022e-16	0.6	0.3	0.1
	-0.295835	0.9	0.7	0.1	0	0	-2.77556e-17	0	0.9	-1.11022e-16	0.3	0.6	0.1
	-0.295835	0.9	0.7	0.1	0.1	0.1	2.77556e-17	0.2	0.5	0	0.4	0.5	0.1
	-0.295834	0.9	0.7	0.1	0.2	0.2	0	0.4	0.1	0	0.5	0.4	0.1
	-0.295823	0.9	0.7	0.1	0	0.1	0.3	0.3	0.2	0	0.5	0.4	0.1
	-0.295773	0.9	0.7	0.1	0	0	-2.77556e-17	0.4	0.5	0	0.2	0.7	0.1
	-0.295626	0.9	0.7	0.1	0.2	0.1	0.2	0.1	0.3	-1.11022e-16	0.6	0.3	0.1
	-0.295615	0.9	0.7	0.1	0	0	0.5	0	0.4	-1.11022e-16	0.6	0.3	0.1
	-0.295564	0.9	0.7	0.1	0.1	0	0.2	0.3	0.3	0	0.4	0.5	0.1
	-0.295553	0.9	0.7	0.1	0	0	0.5	0.4	0	0	0.5	0.4	0.1
	-0.295368	0.9	0.7	0.1	0.3	0	0.1	0.1	0.4	0	0.5	0.4	0.1
	-0.295368	0.9	0.7	0.1	0.4	0.1	0.1	0.3	0	-1.11022e-16	0.6	0.3	0.1
	-0.295356	0.9	0.7	0.1	0.2	0	0.4	0.2	0.1	-1.11022e-16	0.6	0.3	0.1
	-0.295306	0.9	0.7	0.1	0.3	0	0.1	0.5	0	0	0.4	0.5	0.1
	-0.295109	0.9	0.7	0.1	0.5	0	0	0.3	0.1	0	0.5	0.4	0.1
	-0.294942	0.9	0.7	0.1	0	0.4	-1.11022e-16	0.3	0.2	-1.11022e-16	0.6	0.3	0.1
	-0.294672	0.9	0.7	0.1	0	0.3	0.2	0.4	0	-1.11022e-16	0.6	0.3	0.1
	-0.294476	0.9	0.7	0.1	0.1	0.2	0.1	0	0.5	-1.11022e-16	0.6	0.3	0.1
	-0.294414	0.9	0.7	0.1	0	0.1	0.1	0.2	0.5	0	0.4	0.5	0.1
	-0.294413	0.9	0.7	0.1	0.1	0.2	0.1	0.4	0.1	0	0.5	0.4	0.1
	-0.294351	0.9	0.7	0.1	0	0.1	0.1	0.6	0.1	-1.11022e-16	0.3	0.6	0.1
	-0.294217	0.9	0.7	0.1	0.3	0.2	5.55112e-17	0.2	0.2	-1.11022e-16	0.6	0.3	0.1
	-0.294206	0.9	0.7	0.1	0.1	0.1	0.3	0.1	0.3	-1.11022e-16	0.6	0.3	0.1
	-0.294144	0.9	0.7	0.1	0	0	0.3	0.3	0.3	0	0.4	0.5	0.1
	-0.293947	0.9	0.7	0.1	0.2	0	0.2	0.1	0.4	0	0.5	0.4	0.1
	-0.293947	0.9	0.7	0.1	0.3	0.1	0.2	0.3	0	-1.11022e-16	0.6	0.3	0.1
	-0.293936	0.9	0.7	0.1	0.1	0	0.5	0.2	0.1	-1.11022e-16	0.6	0.3	0.1
	-0.293885	0.9	0.7	0.1	0.2	0	0.2	0.5	0	0	0.4	0.5	0.1
	-0.293689	0.9	0.7	0.1	0.4	0	0.1	0.3	0.1	0	0.5	0.4	0.1
	-0.293492	0.9	0.7	0.1	0.6	0	-1.11022e-16	0.1	0.2	-1.11022e-16	0.6	0.3	0.1
	-0.293263	0.9	0.7	0.1	0	0.3	-1.11022e-16	0.3	0.3	0	0.5	0.4	0.1
	-0.293055	0.9	0.7	0.1	0	0.2	0.2	0	0.5	-1.11022e-16	0.6	0.3	0.1
	-0.292993	0.9	0.7	0.1	0	0.2	0.2	0.4	0.1	0	0.5	0.4	0.1
	-0.292797	0.9	0.7	0.1	0.1	0.1	0.1	0	0.6	0	0.5	0.4	0.1
	-0.292796	0.9	0.7	0.1	0.2	0.2	0.1	0.2	0.2	-1.11022e-16	0.6	0.3	0.1
	-0.292785	0.9	0.7	0.1	0	0.1	0.4	0.1	0.3	-1.11022e-16	0.6	0.3	0.1
	-0.292735	0.9	0.7	0.1	0	0	0.1	0.2	0.6	-1.11022e-16	0.3	0.6	0.1
	-0.292734	0.9	0.7	0.1	0.1	0.1	0.1	0.4	0.2	0	0.4	0.5	0.1
	-0.292673	0.9	0.7	0.1	0	0	0.1	0.6	0.2	0	0.2	0.7	0.1
	-0.292539	0.9	0.7	0.1	0.2	0	-8.32667e-17	0	0.7	0	0.4	0.5	0.1
	-0.292527	0.9	0.7	0.1	0.1	0	0.3	0.1	0.4	0	0.5	0.4	0.1
	-0.292526	0.9	0.7	0.1	0.2	0.1	0.3	0.3	0	-1.11022e-16	0.6	0.3	0.1
	-0.292515	0.9	0.7	0.1	0	0	0.6	0.2	0.1	-1.11022e-16	0.6	0.3	0.1
	-0.292476	0.9	0.7	0.1	0.2	0	-8.32667e-17	0.4	0.3	-1.11022e-16	0.3	0.6	0.1
	-0.292464	0.9	0.7	0.1	0.1	0	0.3	0.5	0	0	0.4	0.5	0.1
	-0.292268	0.9	0.7	0.1	0.3	0	0.2	0.3	0.1	0	0.5	0.4	0.1
	-0.292072	0.9	0.7	0.1	0.5	0	0.1	0.1	0.2	-1.11022e-16	0.6	0.3	0.1
	-0.291646	0.9	0.7	0.1	0.1	0.3	0	0.1	0.4	-1.11022e-16	0.6	0.3	0.1
	-0.291584	0.9	0.7	0.1	0	0.2	-8.32667e-17	0.3	0.4	0	0.4	0.5	0.1
	-0.291583	0.9	0.7	0.1	0.1	0.3	0	0.5	0	0	0.5	0.4	0.1
	-0.291376	0.9	0.7	0.1	0	0.1	0.2	0	0.6	0	0.5	0.4	0.1
	-0.291376	0.9	0.7	0.1	0.1	0.2	0.2	0.2	0.2	-1.11022e-16	0.6	0.3	0.1
	-0.291314	0.9	0.7	0.1	0	0.1	0.2	0.4	0.2	0	0.4	0.5	0.1
	-0.291118	0.9	0.7	0.1	0.1	0	0.1	0	0.7	0	0.4	0.5	0.1
	-0.291117	0.9	0.7	0.1	0.2	0.1	0.1	0.2	0.3	0	0.5	0.4	0.1
	-0.291106	0.9	0.7	0.1	0	0	0.4	0.1	0.4	0	0.5	0.4	0.1
	-0.291106	0.9	0.7	0.1	0.1	0.1	0.4	0.3	0	-1.11022e-16	0.6	0.3	0.1
	-0.291056	0.9	0.7	0.1	0.1	0	0.1	0.4	0.3	-1.11022e-16	0.3	0.6	0.1
	-0.291044	0.9	0.7	0.1	0	0	0.4	0.5	0	0	0.4	0.5	0.1
	-0.290921	0.9	0.7	0.1	0.4	0.1	-2.77556e-17	0	0.4	-1.11022e-16	0.6	0.3	0.1
	-0.290859	0.9	0.7	0.1	0.3	0	0	0.2	0.4	0	0.4	0.5	0.1
	-0.290859	0.9	0.7	0.1	0.4	0.1	-2.77556e-17	0.4	0	0	0.5	0.4	0.1
	-0.290847	0.9	0.7	0.1	0.2	0	0.3	0.3	0.1	0	0.5	0.4	0.1
	-0.290797	0.9	0.7	0.1	0.3	0	-1.11022e-16	0.6	0	-1.11022e-16	0.3	0.6	0.1
	-0.290651	0.9	0.7	0.1	0.4	0	0.2	0.1	0.2	-1.11022e-16	0.6	0.3	0.1
	-0.290225	0.9	0.7	0.1	0	0.3	0.1	0.1	0.4	-1.11022e-16	0.6	0.3	0.1
	-0.290163	0.9	0.7	0.1	0	0.3	0.1	0.5	0	0	0.5	0.4	0.1
	-0.289967	0.9	0.7	0.1	0.1	0.2	2.77556e-17	0.1	0.5	0	0.5	0.4	0.1
	-0.289966	0.9	0.7	0.1	0.2	0.3	-5.55112e-17	0.3	0.1	-1.11022e-16	0.6	0.3	0.1
	-0.289955	0.9	0.7	0.1	0	0.2	0.3	0.2	0.2	-1.11022e-16	0.6	0.3	0.1
	-0.289905	0.9	0.7	0.1	0	0.1	-5.55112e-17	0.3	0.5	-1.11022e-16	0.3	0.6	0.1
	-0.289904	0.9	0.7	0.1	0.1	0.2	2.77556e-17	0.5	0.1	0	0.4	0.5	0.1
	-0.289697	0.9	0.7	0.1	0	0	0.2	0	0.7	0	0.4	0.5	0.1
	-0.289697	0.9	0.7	0.1	0.1	0.1	0.2	0.2	0.3	0	0.5	0.4	0.1
	-0.289685	0.9	0.7	0.1	0	0.1	0.5	0.3	0	-1.11022e-16	0.6	0.3	0.1
	-0.289635	0.9	0.7	0.1	0	0	0.2	0.4	0.3	-1.11022e-16	0.3	0.6	0.1
	-0.2895	0.9	0.7	0.1	0.3	0.1	0.1	0	0.4	-1.11022e-16	0.6	0.3	0.1
	-0.289438	0.9	0.7	0.1	0.2	0	0.1	0.2	0.4	0	0.4	0.5	0.1
	-0.289438	0.9	0.7	0.1	0.3	0.1	0.1	0.4	0	0	0.5	0.4	0.1
	-0.289427	0.9	0.7	0.1	0.1	0	0.4	0.3	0.1	0	0.5	0.4	0.1
	-0.289376	0.9	0.7	0.1	0.2	0	0.1	0.6	0	-1.11022e-16	0.3	0.6	0.1
	-0.289242	0.9	0.7	0.1	0.4	0	0	0	0.5	0	0.5	0.4	0.1
	-0.289242	0.9	0.7	0.1	0.5	0.1	8.32667e-17	0.2	0.1	-1.11022e-16	0.6	0.3	0.1
	-0.28923	0.9	0.7	0.1	0.3	0	0.3	0.1	0.2	-1.11022e-16	0.6	0.3	0.1
	-0.28918	0.9	0.7	0.1	0.4	0	0	0.4	0.1	0	0.4	0.5	0.1
	-0.288546	0.9	0.7	0.1	0	0.2	0.1	0.1	0.5	0	0.5	0.4	0.1
	-0.288546	0.9	0.7	0.1	0.1	0.3	0.1	0.3	0.1	-1.11022e-16	0.6	0.3	0.1
	-0.288484	0.9	0.7	0.1	0	0.2	0.1	0.5	0.1	0	0.4	0.5	0.1
	-0.288288	0.9	0.7	0.1	0.1	0.1	-8.32667e-17	0.1	0.6	0	0.4	0.5	0.1
	-0.288276	0.9	0.7	0.1	0	0.1	0.3	0.2	0.3	0	0.5	0.4	0.1
	-0.288226	0.9	0.7	0.1	0	0	-1.38778e-16	0.3	0.6	0	0.2	0.7	0.1
	-0.288225	0.9	0.7	0.1	0.1	0.1	-2.77556e-17	0.5	0.2	-1.11022e-16	0.3	0.6	0.1
	-0.28808	0.9	0.7	0.1	0.2	0.1	0.2	0	0.4	-1.11022e-16	0.6	0.3	0.1
	-0.288018	0.9	0.7	0.1	0.1	0	0.2	0.2	0.4	0	0.4	0.5	0.1
	-0.288017	0.9	0.7	0.1	0.2	0.1	0.2	0.4	0	0	0.5	0.4	0.1
	-0.288006	0.9	0.7	0.1	0	0	0.5	0.3	0.1	0	0.5	0.4	0.1
	-0.287955	0.9	0.7	0.1	0.1	0	0.2	0.6	0	-1.11022e-16	0.3	0.6	0.1
	-0.287821	0.9	0.7	0.1	0.3	0	0.1	0	0.5	0	0.5	0.4	0.1
	-0.287821	0.9	0.7	0.1	0.4	0.1	0.1	0.2	0.1	-1.11022e-16	0.6	0.3	0.1
	-0.28781	0.9	0.7	0.1	0.2	0	0.4	0.1	0.2	-1.11022e-16	0.6	0.3	0.1
	-0.287759	0.9	0.7	0.1	0.3	0	0.1	0.4	0.1	0	0.4	0.5	0.1
	-0.287563	0.9	0.7	0.1	0.5	0	1.11022e-16	0.2	0.2	0	0.5	0.4	0.1
	-0.287395	0.9	0.7	0.1	0	0.4	0	0.2	0.3	-1.11022e-16	0.6	0.3	0.1
	-0.287125	0.9	0.7	0.1	0	0.3	0.2	0.3	0.1	-1.11022e-16	0.6	0.3	0.1
	-0.286867	0.9	0.7	0.1	0	0.1	0.1	0.1	0.6	0	0.4	0.5	0.1
	-0.286867	0.9	0.7	0.1	0.1	0.2	0.1	0.3	0.2	0	0.5	0.4	0.1
	-0.286805	0.9	0.7	0.1	0	0.1	0.1	0.5	0.2	-1.11022e-16	0.3	0.6	0.1
	-0.28667	0.9	0.7	0.1	0.3	0.2	-5.55112e-17	0.1	0.3	-1.11022e-16	0.6	0.3	0.1
	-0.286659	0.9	0.7	0.1	0.1	0.1	0.3	0	0.4	-1.11022e-16	0.6	0.3	0.1
	-0.286609	0.9	0.7	0.1	0.1	0	-5.55112e-17	0.1	0.7	-1.11022e-16	0.3	0.6	0.1
	-0.286597	0.9	0.7	0.1	0	0	0.3	0.2	0.4	0	0.4	0.5	0.1
	-0.286597	0.9	0.7	0.1	0.1	0.1	0.3	0.4	0	0	0.5	0.4	0.1
	-0.286547	0.9	0.7	0.1	0.1	0	-5.55112e-17	0.5	0.3	0	0.2	0.7	0.1
	-0.286535	0.9	0.7	0.1	0	0	0.3	0.6	0	-1.11022e-16	0.3	0.6	0.1
	-0.286401	0.9	0.7	0.1	0.2	0	0.2	0	0.5	0	0.5	0.4	0.1
	-0.2864	0.9	0.7	0.1	0.3	0.1	0.2	0.2	0.1	-1.11022e-16	0.6	0.3	0.1
	-0.286389	0.9	0.7	0.1	0.1	0	0.5	0.1	0.2	-1.11022e-16	0.6	0.3	0.1
	-0.286338	0.9	0.7	0.1	0.2	0	0.2	0.4	0.1	0	0.4	0.5	0.1
	-0.286142	0.9	0.7	0.1	0.4	0	0.1	0.2	0.2	0	0.5	0.4	0.1
	-0.285946	0.9	0.7	0.1	0.6	0	-1.11022e-16	0	0.3	-1.11022e-16	0.6	0.3	0.1
	-0.285716	0.9	0.7	0.1	0	0.3	0	0.2	0.4	0	0.5	0.4	0.1
	-0.285716	0.9	0.7	0.1	0.1	0.4	0	0.4	0	-1.11022e-16	0.6	0.3	0.1
	-0.285654	0.9	0.7	0.1	0	0.3	-1.11022e-16	0.6	0	0	0.4	0.5	0.1
	-0.285446	0.9	0.7	0.1	0	0.2	0.2	0.3	0.2	0	0.5	0.4	0.1
	-0.28525	0.9	0.7	0.1	0.2	0.2	0.1	0.1	0.3	-1.11022e-16	0.6	0.3	0.1
	-0.285238	0.9	0.7	0.1	0	0.1	0.4	0	0.4	-1.11022e-16	0.6	0.3	0.1
	-0.285188	0.9	0.7	0.1	0	0	0.1	0.1	0.7	-1.11022e-16	0.3	0.6	0.1
	-0.285188	0.9	0.7	0.1	0.1	0.1	0.1	0.3	0.3	0	0.4	0.5	0.1
	-0.285176	0.9	0.7	0.1	0	0.1	0.4	0.4	0	0	0.5	0.4	0.1
	-0.285126	0.9	0.7	0.1	0	0	0.1	0.5	0.3	0	0.2	0.7	0.1
	-0.284991	0.9	0.7	0.1	0.3	0.1	-2.77556e-17	0.1	0.4	0	0.5	0.4	0.1
	-0.284991	0.9	0.7	0.1	0.4	0.2	-5.55112e-17	0.3	0	-1.11022e-16	0.6	0.3	0.1
	-0.28498	0.9	0.7	0.1	0.1	0	0.3	0	0.5	0	0.5	0.4	0.1
	-0.28498	0.9	0.7	0.1	0.2	0.1	0.3	0.2	0.1	-1.11022e-16	0.6	0.3	0.1
	-0.284968	0.9	0.7	0.1	0	0	0.6	0.1	0.2	-1.11022e-16	0.6	0.3	0.1
	-0.28493	0.9	0.7	0.1	0.2	0	-8.32667e-17	0.3	0.4	-1.11022e-16	0.3	0.6	0.1
	-0.284929	0.9	0.7	0.1	0.3	0.1	-2.77556e-17	0.5	0	0	0.4	0.5	0.1
	-0.284918	0.9	0.7	0.1	0.1	0	0.3	0.4	0.1	0	0.4	0.5	0.1
	-0.284721	0.9	0.7	0.1	0.3	0	0.2	0.2	0.2	0	0.5	0.4	0.1
	-0.284525	0.9	0.7	0.1	0.5	0	0.1	0	0.3	-1.11022e-16	0.6	0.3	0.1
	-0.284295	0.9	0.7	0.1	0	0.4	0.1	0.4	0	-1.11022e-16	0.6	0.3	0.1
	-0.284266	0.9	0.7	0.1	0.7	0	0	0.2	0	-1.11022e-16	0.6	0.3	0.1
	-0.284099	0.9	0.7	0.1	0.1	0.3	0	0	0.5	-1.11022e-16	0.6	0.3	0.1
	-0.284037	0.9	0.7	0.1	0	0.2	2.77556e-17	0.2	0.5	0	0.4	0.5	0.1
	-0.284037	0.9	0.7	0.1	0.1	0.3	0	0.4	0.1	0	0.5	0.4	0.1
	-0.283975	0.9	0.7	0.1	0	0.2	-8.32667e-17	0.6	0.1	-1.11022e-16	0.3	0.6	0.1
	-0.283829	0.9	0.7	0.1	0.1	0.2	0.2	0.1	0.3	-1.11022e-16	0.6	0.3	0.1
	-0.283767	0.9	0.7	0.1	0	0.1	0.2	0.3	0.3	0	0.4	0.5	0.1
	-0.283571	0.9	0.7	0.1	0.2	0.1	0.1	0.1	0.4	0	0.5	0.4	0.1
	-0.28357	0.9	0.7	0.1	0.3	0.2	0.1	0.3	0	-1.11022e-16	0.6	0.3	0.1
	-0.28356	0.9	0.7	0.1	0	0	0.4	0	0.5	0	0.5	0.4	0.1
	-0.283559	0.9	0.7	0.1	0.1	0.1	0.4	0.2	0.1	-1.11022e-16	0.6	0.3	0.1
	-0.283509	0.9	0.7	0.1	0.1	0	0.1	0.3	0.4	-1.11022e-16	0.3	0.6	0.1
	-0.283508	0.9	0.7	0.1	0.2	0.1	0.1	0.5	0	0	0.4	0.5	0.1
	-0.283497	0.9	0.7	0.1	0	0	0.4	0.4	0.1	0	0.4	0.5	0.1
	-0.283312	0.9	0.7	0.1	0.3	0	0	0.1	0.5	0	0.4	0.5	0.1
	-0.283301	0.9	0.7	0.1	0.2	0	0.3	0.2	0.2	0	0.5	0.4	0.1
	-0.28325	0.9	0.7	0.1	0.3	0	0	0.5	0.1	-1.11022e-16	0.3	0.6	0.1
	-0.283104	0.9	0.7	0.1	0.4	0	0.2	0	0.3	-1.11022e-16	0.6	0.3	0.1
	-0.282846	0.9	0.7	0.1	0.6	0	0.1	0.2	0	-1.11022e-16	0.6	0.3	0.1
	-0.282678	0.9	0.7	0.1	0	0.3	0.1	0	0.5	-1.11022e-16	0.6	0.3	0.1
	-0.282616	0.9	0.7	0.1	0	0.3	0.1	0.4	0.1	0	0.5	0.4	0.1
	-0.28242	0.9	0.7	0.1	0.1	0.2	-8.32667e-17	0	0.6	0	0.5	0.4	0.1
	-0.28242	0.9	0.7	0.1	0.2	0.3	5.55112e-17	0.2	0.2	-1.11022e-16	0.6	0.3	0.1
	-0.282408	0.9	0.7	0.1	0	0.2	0.3	0.1	0.3	-1.11022e-16	0.6	0.3	0.1
	-0.282358	0.9	0.7	0.1	0.1	0.2	-8.32667e-17	0.4	0.2	0	0.4	0.5	0.1
	-0.28215	0.9	0.7	0.1	0.1	0.1	0.2	0.1	0.4	0	0.5	0.4	0.1
	-0.28215	0.9	0.7	0.1	0.2	0.2	0.2	0.3	0	-1.11022e-16	0.6	0.3	0.1
	-0.282138	0.9	0.7	0.1	0	0.1	0.5	0.2	0.1	-1.11022e-16	0.6	0.3	0.1
	-0.282088	0.9	0.7	0.1	0	0	0.2	0.3	0.4	-1.11022e-16	0.3	0.6	0.1
	-0.282088	0.9	0.7	0.1	0.1	0.1	0.2	0.5	0	0	0.4	0.5	0.1
	-0.281892	0.9	0.7	0.1	0.2	0	0.1	0.1	0.5	0	0.4	0.5	0.1
	-0.281891	0.9	0.7	0.1	0.3	0.1	0.1	0.3	0.1	0	0.5	0.4	0.1
	-0.28188	0.9	0.7	0.1	0.1	0	0.4	0.2	0.2	0	0.5	0.4	0.1
	-0.281829	0.9	0.7	0.1	0.2	0	0.1	0.5	0.1	-1.11022e-16	0.3	0.6	0.1
	-0.281695	0.9	0.7	0.1	0.5	0.1	-2.77556e-17	0.1	0.2	-1.11022e-16	0.6	0.3	0.1
	-0.281684	0.9	0.7	0.1	0.3	0	0.3	0	0.3	-1.11022e-16	0.6	0.3	0.1
	-0.281633	0.9	0.7	0.1	0.4	0	-1.11022e-16	0.3	0.2	0	0.4	0.5	0.1
	-0.281425	0.9	0.7	0.1	0.5	0	0.2	0.2	0	-1.11022e-16	0.6	0.3	0.1
	-0.281	0.9	0.7	0.1	0	0.2	0.1	0	0.6	0	0.5	0.4	0.1
	-0.280999	0.9	0.7	0.1	0.1	0.3	0.1	0.2	0.2	-1.11022e-16	0.6	0.3	0.1
	-0.280937	0.9	0.7	0.1	0	0.2	0.1	0.4	0.2	0	0.4	0.5	0.1
	-0.280741	0.9	0.7	0.1	0.1	0.1	-8.32667e-17	0	0.7	0	0.4	0.5	0.1
	-0.28073	0.9	0.7	0.1	0	0.1	0.3	0.1	0.4	0	0.5	0.4	0.1
	-0.280729	0.9	0.7	0.1	0.1	0.2	0.3	0.3	0	-1.11022e-16	0.6	0.3	0.1
	-0.280679	0.9	0.7	0.1	0	0	-2.77556e-17	0.2	0.7	0	0.2	0.7	0.1
	-0.280679	0.9	0.7	0.1	0.1	0.1	-8.32667e-17	0.4	0.3	-1.11022e-16	0.3	0.6	0.1
	-0.280667	0.9	0.7	0.1	0	0.1	0.3	0.5	0	0	0.4	0.5	0.1
	-0.280617	0.9	0.7	0.1	0	0	-1.38778e-16	0.6	0.3	0	0.1	0.8	0.1
	-0.280471	0.9	0.7	0.1	0.1	0	0.2	0.1	0.5	0	0.4	0.5	0.1
	-0.280471	0.9	0.7	0.1	0.2	0.1	0.2	0.3	0.1	0	0.5	0.4	0.1
	-0.280459	0.9	0.7	0.1	0	0	0.5	0.2	0.2	0	0.5	0.4	0.1
	-0.280409	0.9	0.7	0.1	0.1	0	0.2	0.5	0.1	-1.11022e-16	0.3	0.6	0.1
	-0.280274	0.9	0.7	0.1	0.4	0.1	0.1	0.1	0.2	-1.11022e-16	0.6	0.3	0.1
	-0.280263	0.9	0.7	0.1	0.2	0	0.4	0	0.3	-1.11022e-16	0.6	0.3	0.1
	-0.280212	0.9	0.7	0.1	0.3	0	0.1	0.3	0.2	0	0.4	0.5	0.1
	-0.280016	0.9	0.7	0.1	0.5	0	0	0.1	0.3	0	0.5	0.4	0.1
	-0.280004	0.9	0.7	0.1	0.4	0	0.3	0.2	0	-1.11022e-16	0.6	0.3	0.1
	-0.279848	0.9	0.7	0.1	0	0.4	0	0.1	0.4	-1.11022e-16	0.6	0.3	0.1
	-0.279786	0.9	0.7	0.1	0	0.4	0	0.5	0	0	0.5	0.4	0.1
	-0.279578	0.9	0.7	0.1	0	0.3	0.2	0.2	0.2	-1.11022e-16	0.6	0.3	0.1
	-0.279321	0.9	0.7	0.1	0	0.1	0.1	0	0.7	0	0.4	0.5	0.1
	-0.27932	0.9	0.7	0.1	0.1	0.2	0.1	0.2	0.3	0	0.5	0.4	0.1
	-0.279308	0.9	0.7	0.1	0	0.2	0.4	0.3	0	-1.11022e-16	0.6	0.3	0.1
	-0.279258	0.9	0.7	0.1	0	0.1	0.1	0.4	0.3	-1.11022e-16	0.3	0.6	0.1
	-0.279124	0.9	0.7	0.1	0.3	0.2	-5.55112e-17	0	0.4	-1.11022e-16	0.6	0.3	0.1
	-0.279062	0.9	0.7	0.1	0.1	0	-5.55112e-17	0	0.8	-1.11022e-16	0.3	0.6	0.1
	-0.279061	0.9	0.7	0.1	0.3	0.2	-5.55112e-17	0.4	0	0	0.5	0.4	0.1
	-0.279051	0.9	0.7	0.1	0	0	0.3	0.1	0.5	0	0.4	0.5	0.1
	-0.27905	0.9	0.7	0.1	0.1	0.1	0.3	0.3	0.1	0	0.5	0.4	0.1
	-0.279	0.9	0.7	0.1	0.1	0	-5.55112e-17	0.4	0.4	0	0.2	0.7	0.1
	-0.278988	0.9	0.7	0.1	0	0	0.3	0.5	0.1	-1.11022e-16	0.3	0.6	0.1
	-0.278854	0.9	0.7	0.1	0.3	0.1	0.2	0.1	0.2	-1.11022e-16	0.6	0.3	0.1
	-0.278842	0.9	0.7	0.1	0.1	0	0.5	0	0.3	-1.11022e-16	0.6	0.3	0.1
	-0.278792	0.9	0.7	0.1	0.2	0	0.2	0.3	0.2	0	0.4	0.5	0.1
	-0.278595	0.9	0.7	0.1	0.4	0	0.1	0.1	0.3	0	0.5	0.4	0.1
	-0.278584	0.9	0.7	0.1	0.3	0	0.4	0.2	0	-1.11022e-16	0.6	0.3	0.1
	-0.278337	0.9	0.7	0.1	0.6	0	-1.11022e-16	0.3	0	0	0.5	0.4	0.1
	-0.27817	0.9	0.7	0.1	0	0.3	0	0.1	0.5	0	0.5	0.4	0.1
	-0.278169	0.9	0.7	0.1	0.1	0.4	0	0.3	0.1	-1.11022e-16	0.6	0.3	0.1
	-0.278107	0.9	0.7	0.1	0	0.3	0	0.5	0.1	0	0.4	0.5	0.1
	-0.277899	0.9	0.7	0.1	0	0.2	0.2	0.2	0.3	0	0.5	0.4	0.1
	-0.277703	0.9	0.7	0.1	0.2	0.2	0.1	0	0.4	-1.11022e-16	0.6	0.3	0.1
	-0.277642	0.9	0.7	0.1	0	0	0.1	0	0.8	-1.11022e-16	0.3	0.6	0.1
	-0.277641	0.9	0.7	0.1	0.1	0.1	0.1	0.2	0.4	0	0.4	0.5	0.1
	-0.277641	0.9	0.7	0.1	0.2	0.2	0.1	0.4	0	0	0.5	0.4	0.1
	-0.277629	0.9	0.7	0.1	0	0.1	0.4	0.3	0.1	0	0.5	0.4	0.1
	-0.277579	0.9	0.7	0.1	0	0	0.1	0.4	0.4	0	0.2	0.7	0.1
	-0.277579	0.9	0.7	0.1	0.1	0.1	0.1	0.6	0	-1.11022e-16	0.3	0.6	0.1
	-0.277445	0.9	0.7	0.1	0.3	0.1	-2.77556e-17	0	0.5	0	0.5	0.4	0.1
	-0.277444	0.9	0.7	0.1	0.4	0.2	5.55112e-17	0.2	0.1	-1.11022e-16	0.6	0.3	0.1
	-0.277433	0.9	0.7	0.1	0.2	0.1	0.3	0.1	0.2	-1.11022e-16	0.6	0.3	0.1
	-0.277422	0.9	0.7	0.1	0	0	0.6	0	0.3	-1.11022e-16	0.6	0.3	0.1
	-0.277383	0.9	0.7	0.1	0.2	0	2.77556e-17	0.2	0.5	-1.11022e-16	0.3	0.6	0.1
	-0.277371	0.9	0.7	0.1	0.1	0	0.3	0.3	0.2	0	0.4	0.5	0.1
	-0.27732	0.9	0.7	0.1	0.2	0	-8.32667e-17	0.6	0.1	0	0.2	0.7	0.1
	-0.277175	0.9	0.7	0.1	0.3	0	0.2	0.1	0.3	0	0.5	0.4	0.1
	-0.277163	0.9	0.7	0.1	0.2	0	0.5	0.2	0	-1.11022e-16	0.6	0.3	0.1
	-0.276916	0.9	0.7	0.1	0.5	0	0.1	0.3	0	0	0.5	0.4	0.1
	-0.276748	0.9	0.7	0.1	0	0.4	0.1	0.3	0.1	-1.11022e-16	0.6	0.3	0.1
	-0.27672	0.9	0.7	0.1	0.7	0	0	0.1	0.1	-1.11022e-16	0.6	0.3	0.1
	-0.276491	0.9	0.7	0.1	0	0.2	-8.32667e-17	0.1	0.6	0	0.4	0.5	0.1
	-0.27649	0.9	0.7	0.1	0.1	0.3	-1.11022e-16	0.3	0.2	0	0.5	0.4	0.1
	-0.276428	0.9	0.7	0.1	0	0.2	-2.77556e-17	0.5	0.2	-1.11022e-16	0.3	0.6	0.1
	-0.276282	0.9	0.7	0.1	0.1	0.2	0.2	0	0.4	-1.11022e-16	0.6	0.3	0.1
	-0.276221	0.9	0.7	0.1	0	0.1	0.2	0.2	0.4	0	0.4	0.5	0.1
	-0.27622	0.9	0.7	0.1	0.1	0.2	0.2	0.4	0	0	0.5	0.4	0.1
	-0.276158	0.9	0.7	0.1	0	0.1	0.2	0.6	0	-1.11022e-16	0.3	0.6	0.1
	-0.276024	0.9	0.7	0.1	0.2	0.1	0.1	0	0.5	0	0.5	0.4	0.1
	-0.276024	0.9	0.7	0.1	0.3	0.2	0.1	0.2	0.1	-1.11022e-16	0.6	0.3	0.1
	-0.276012	0.9	0.7	0.1	0.1	0.1	0.4	0.1	0.2	-1.11022e-16	0.6	0.3	0.1
	-0.275962	0.9	0.7	0.1	0.1	0	0.1	0.2	0.5	-1.11022e-16	0.3	0.6	0.1
	-0.275962	0.9	0.7	0.1	0.2	0.1	0.1	0.4	0.1	0	0.4	0.5	0.1
	-0.27595	0.9	0.7	0.1	0	0	0.4	0.3	0.2	0	0.4	0.5	0.1
	-0.2759	0.9	0.7	0.1	0.1	0	0.1	0.6	0.1	0	0.2	0.7	0.1
	-0.275766	0.9	0.7	0.1	0.3	0	-1.11022e-16	0	0.6	0	0.4	0.5	0.1
	-0.275765	0.9	0.7	0.1	0.4	0.1	8.32667e-17	0.2	0.2	0	0.5	0.4	0.1
	-0.275754	0.9	0.7	0.1	0.2	0	0.3	0.1	0.3	0	0.5	0.4	0.1
	-0.275742	0.9	0.7	0.1	0.1	0	0.6	0.2	0	-1.11022e-16	0.6	0.3	0.1
	-0.275703	0.9	0.7	0.1	0.3	0	-1.11022e-16	0.4	0.2	-1.11022e-16	0.3	0.6	0.1
	-0.275495	0.9	0.7	0.1	0.4	0	0.2	0.3	0	0	0.5	0.4	0.1
	-0.275299	0.9	0.7	0.1	0.6	0	0.1	0.1	0.1	-1.11022e-16	0.6	0.3	0.1
	-0.275069	0.9	0.7	0.1	0	0.3	0.1	0.3	0.2	0	0.5	0.4	0.1
	-0.274873	0.9	0.7	0.1	0.2	0.3	-5.55112e-17	0.1	0.3	-1.11022e-16	0.6	0.3	0.1
	-0.274862	0.9	0.7	0.1	0	0.2	0.3	0	0.4	-1.11022e-16	0.6	0.3	0.1
	-0.274812	0.9	0.7	0.1	0	0.1	-5.55112e-17	0.1	0.7	-1.11022e-16	0.3	0.6	0.1
	-0.274811	0.9	0.7	0.1	0.1	0.2	-8.32667e-17	0.3	0.3	0	0.4	0.5	0.1
	-0.274799	0.9	0.7	0.1	0	0.2	0.3	0.4	0	0	0.5	0.4	0.1
	-0.274749	0.9	0.7	0.1	0	0.1	-5.55112e-17	0.5	0.3	0	0.2	0.7	0.1
	-0.274604	0.9	0.7	0.1	0.1	0.1	0.2	0	0.5	0	0.5	0.4	0.1
	-0.274603	0.9	0.7	0.1	0.2	0.2	0.2	0.2	0.1	-1.11022e-16	0.6	0.3	0.1
	-0.274592	0.9	0.7	0.1	0	0.1	0.5	0.1	0.2	-1.11022e-16	0.6	0.3	0.1
	-0.274542	0.9	0.7	0.1	0	0	0.2	0.2	0.5	-1.11022e-16	0.3	0.6	0.1
	-0.274541	0.9	0.7	0.1	0.1	0.1	0.2	0.4	0.1	0	0.4	0.5	0.1
	-0.274479	0.9	0.7	0.1	0	0	0.2	0.6	0.1	0	0.2	0.7	0.1
	-0.274345	0.9	0.7	0.1	0.2	0	0.1	0	0.6	0	0.4	0.5	0.1
	-0.274345	0.9	0.7	0.1	0.3	0.1	0.1	0.2	0.2	0	0.5	0.4	0.1
	-0.274333	0.9	0.7	0.1	0.1	0	0.4	0.1	0.3	0	0.5	0.4	0.1
	-0.274322	0.9	0.7	0.1	0	0	0.7	0.2	0	-1.11022e-16	0.6	0.3	0.1
	-0.274283	0.9	0.7	0.1	0.2	0	0.1	0.4	0.2	-1.11022e-16	0.3	0.6	0.1
	-0.274148	0.9	0.7	0.1	0.5	0.1	-2.77556e-17	0	0.3	-1.11022e-16	0.6	0.3	0.1
	-0.274086	0.9	0.7	0.1	0.4	0	0	0.2	0.3	0	0.4	0.5	0.1
	-0.274075	0.9	0.7	0.1	0.3	0	0.3	0.3	0	0	0.5	0.4	0.1
	-0.273918	0.9	0.7	0.1	0	0.5	0	0.4	0	-1.11022e-16	0.6	0.3	0.1
	-0.273878	0.9	0.7	0.1	0.5	0	0.2	0.1	0.1	-1.11022e-16	0.6	0.3	0.1
	-0.273452	0.9	0.7	0.1	0.1	0.3	0.1	0.1	0.3	-1.11022e-16	0.6	0.3	0.1
	-0.273391	0.9	0.7	0.1	0	0.2	0.1	0.3	0.3	0	0.4	0.5	0.1
	-0.273194	0.9	0.7	0.1	0.2	0.2	0	0.1	0.4	0	0.5	0.4	0.1
	-0.273194	0.9	0.7	0.1	0.3	0.3	-1.11022e-16	0.3	0	-1.11022e-16	0.6	0.3	0.1
	-0.273183	0.9	0.7	0.1	0	0.1	0.3	0	0.5	0	0.5	0.4	0.1
	-0.273182	0.9	0.7	0.1	0.1	0.2	0.3	0.2	0.1	-1.11022e-16	0.6	0.3	0.1
	-0.273133	0.9	0.7	0.1	0	0	-2.77556e-17	0.1	0.8	0	0.2	0.7	0.1
	-0.273132	0.9	0.7	0.1	0.1	0.1	-8.32667e-17	0.3	0.4	-1.11022e-16	0.3	0.6	0.1
	-0.273132	0.9	0.7	0.1	0.2	0.2	0	0.5	0	0	0.4	0.5	0.1
	-0.27312	0.9	0.7	0.1	0	0.1	0.3	0.4	0.1	0	0.4	0.5	0.1
	-0.27307	0.9	0.7	0.1	0	0	-2.77556e-17	0.5	0.4	0	0.1	0.8	0.1
	-0.272925	0.9	0.7	0.1	0.1	0	0.2	0	0.6	0	0.4	0.5	0.1
	-0.272924	0.9	0.7	0.1	0.2	0.1	0.2	0.2	0.2	0	0.5	0.4	0.1
	-0.272913	0.9	0.7	0.1	0	0	0.5	0.1	0.3	0	0.5	0.4	0.1
	-0.272862	0.9	0.7	0.1	0.1	0	0.2	0.4	0.2	-1.11022e-16	0.3	0.6	0.1
	-0.272728	0.9	0.7	0.1	0.4	0.1	0.1	0	0.3	-1.11022e-16	0.6	0.3	0.1
	-0.272666	0.9	0.7	0.1	0.3	0	0.1	0.2	0.3	0	0.4	0.5	0.1
	-0.272654	0.9	0.7	0.1	0.2	0	0.4	0.3	0	0	0.5	0.4	0.1
	-0.272469	0.9	0.7	0.1	0.5	0	0	0	0.4	0	0.5	0.4	0.1
	-0.272458	0.9	0.7	0.1	0.4	0	0.3	0.1	0.1	-1.11022e-16	0.6	0.3	0.1
	-0.272407	0.9	0.7	0.1	0.5	0	0	0.4	0	0	0.4	0.5	0.1
	-0.272302	0.9	0.7	0.1	0	0.4	0	0	0.5	-1.11022e-16	0.6	0.3	0.1
	-0.272239	0.9	0.7	0.1	0	0.4	0	0.4	0.1	0	0.5	0.4	0.1
	-0.272032	0.9	0.7	0.1	0	0.3	0.2	0.1	0.3	-1.11022e-16	0.6	0.3	0.1
	-0.271773	0.9	0.7	0.1	0.1	0.2	0.1	0.1	0.4	0	0.5	0.4	0.1
	-0.271773	0.9	0.7	0.1	0.2	0.3	0.1	0.3	0	-1.11022e-16	0.6	0.3	0.1
	-0.271762	0.9	0.7	0.1	0	0.2	0.4	0.2	0.1	-1.11022e-16	0.6	0.3	0.1
	-0.271712	0.9	0.7	0.1	0	0.1	0.1	0.3	0.4	-1.11022e-16	0.3	0.6	0.1
	-0.271711	0.9	0.7	0.1	0.1	0.2	0.1	0.5	0	0	0.4	0.5	0.1
	-0.271515	0.9	0.7	0.1	0.2	0.1	2.77556e-17	0.1	0.5	0	0.4	0.5	0.1
	-0.271515	0.9	0.7	0.1	0.3	0.2	-5.55112e-17	0.3	0.1	0	0.5	0.4	0.1
	-0.271504	0.9	0.7	0.1	0	0	0.3	0	0.6	0	0.4	0.5	0.1
	-0.271503	0.9	0.7	0.1	0.1	0.1	0.3	0.2	0.2	0	0.5	0.4	0.1
	-0.271453	0.9	0.7	0.1	0.1	0	-5.55112e-17	0.3	0.5	0	0.2	0.7	0.1
	-0.271442	0.9	0.7	0.1	0	0	0.3	0.4	0.2	-1.11022e-16	0.3	0.6	0.1
	-0.271307	0.9	0.7	0.1	0.3	0.1	0.2	0	0.3	-1.11022e-16	0.6	0.3	0.1
	-0.271245	0.9	0.7	0.1	0.2	0	0.2	0.2	0.3	0	0.4	0.5	0.1
	-0.271233	0.9	0.7	0.1	0.1	0	0.5	0.3	0	0	0.5	0.4	0.1
	-0.271049	0.9	0.7	0.1	0.4	0	0.1	0	0.4	0	0.5	0.4	0.1
	-0.271048	0.9	0.7	0.1	0.5	0.1	0.1	0.2	0	-1.11022e-16	0.6	0.3	0.1
	-0.271037	0.9	0.7	0.1	0.3	0	0.4	0.1	0.1	-1.11022e-16	0.6	0.3	0.1
	-0.270986	0.9	0.7	0.1	0.4	0	0.1	0.4	0	0	0.4	0.5	0.1
	-0.27079	0.9	0.7	0.1	0.6	0	0	0.2	0.1	0	0.5	0.4	0.1
	-0.270623	0.9	0.7	0.1	0	0.3	-1.11022e-16	0	0.6	0	0.5	0.4	0.1
	-0.270622	0.9	0.7	0.1	0.1	0.4	1.11022e-16	0.2	0.2	-1.11022e-16	0.6	0.3	0.1
	-0.27056	0.9	0.7	0.1	0	0.3	-1.11022e-16	0.4	0.2	0	0.4	0.5	0.1
	-0.270353	0.9	0.7	0.1	0	0.2	0.2	0.1	0.4	0	0.5	0.4	0.1
	-0.270352	0.9	0.7	0.1	0.1	0.3	0.2	0.3	0	-1.11022e-16	0.6	0.3	0.1
	-0.27029	0.9	0.7	0.1	0	0.2	0.2	0.5	0	0	0.4	0.5	0.1
	-0.270095	0.9	0.7	0.1	0.1	0.1	0.1	0.1	0.5	0	0.4	0.5	0.1
	-0.270094	0.9	0.7	0.1	0.2	0.2	0.1	0.3	0.1	0	0.5	0.4	0.1
	-0.270083	0.9	0.7	0.1	0	0.1	0.4	0.2	0.2	0	0.5	0.4	0.1
	-0.270033	0.9	0.7	0.1	0	0	0.1	0.3	0.5	0	0.2	0.7	0.1
	-0.270032	0.9	0.7	0.1	0.1	0.1	0.1	0.5	0.1	-1.11022e-16	0.3	0.6	0.1
	-0.269898	0.9	0.7	0.1	0.4	0.2	-5.55112e-17	0.1	0.2	-1.11022e-16	0.6	0.3	0.1
	-0.269886	0.9	0.7	0.1	0.2	0.1	0.3	0	0.3	-1.11022e-16	0.6	0.3	0.1
	-0.269865	0.9	0.7	0.1	0	0	-1.38778e-16	0.6	0.3	0.1	0.6	0.2	0.1
	-0.269836	0.9	0.7	0.1	0.2	0	-8.32667e-17	0.1	0.6	-1.11022e-16	0.3	0.6	0.1
	-0.269824	0.9	0.7	0.1	0.1	0	0.3	0.2	0.3	0	0.4	0.5	0.1
	-0.269813	0.9	0.7	0.1	0	0	0.6	0.3	0	0	0.5	0.4	0.1
	-0.269774	0.9	0.7	0.1	0.2	0	-2.77556e-17	0.5	0.2	0	0.2	0.7	0.1
	-0.269628	0.9	0.7	0.1	0.3	0	0.2	0	0.4	0	0.5	0.4	0.1
	-0.269628	0.9	0.7	0.1	0.4	0.1	0.2	0.2	0	-1.11022e-16	0.6	0.3	0.1
	-0.269616	0.9	0.7	0.1	0.2	0	0.5	0.1	0.1	-1.11022e-16	0.6	0.3	0.1
	-0.269566	0.9	0.7	0.1	0.3	0	0.2	0.4	0	0	0.4	0.5	0.1
	-0.269369	0.9	0.7	0.1	0.5	0	0.1	0.2	0.1	0	0.5	0.4	0.1
	-0.269202	0.9	0.7	0.1	0	0.4	0.1	0.2	0.2	-1.11022e-16	0.6	0.3	0.1
	-0.269173	0.9	0.7	0.1	0.7	0	0	0	0.2	-1.11022e-16	0.6	0.3	0.1
	-0.268944	0.9	0.7	0.1	0	0.2	-8.32667e-17	0	0.7	0	0.4	0.5	0.1
	-0.268943	0.9	0.7	0.1	0.1	0.3	0	0.2	0.3	0	0.5	0.4	0.1
	-0.268932	0.9	0.7	0.1	0	0.3	0.3	0.3	0	-1.11022e-16	0.6	0.3	0.1
	-0.268882	0.9	0.7	0.1	0	0.2	-8.32667e-17	0.4	0.3	-1.11022e-16	0.3	0.6	0.1
	-0.268674	0.9	0.7	0.1	0	0.1	0.2	0.1	0.5	0	0.4	0.5	0.1
	-0.268673	0.9	0.7	0.1	0.1	0.2	0.2	0.3	0.1	0	0.5	0.4	0.1
	-0.268611	0.9	0.7	0.1	0	0.1	0.2	0.5	0.1	-1.11022e-16	0.3	0.6	0.1
	-0.268477	0.9	0.7	0.1	0.3	0.2	0.1	0.1	0.2	-1.11022e-16	0.6	0.3	0.1
	-0.268466	0.9	0.7	0.1	0.1	0.1	0.4	0	0.3	-1.11022e-16	0.6	0.3	0.1
	-0.268416	0.9	0.7	0.1	0.1	0	0.1	0.1	0.6	-1.11022e-16	0.3	0.6	0.1
	-0.268415	0.9	0.7	0.1	0.2	0.1	0.1	0.3	0.2	0	0.4	0.5	0.1
	-0.268404	0.9	0.7	0.1	0	0	0.4	0.2	0.3	0	0.4	0.5	0.1
	-0.268353	0.9	0.7	0.1	0.1	0	0.1	0.5	0.2	0	0.2	0.7	0.1
	-0.268219	0.9	0.7	0.1	0.4	0.1	-2.77556e-17	0.1	0.3	0	0.5	0.4	0.1
	-0.268207	0.9	0.7	0.1	0.2	0	0.3	0	0.4	0	0.5	0.4	0.1
	-0.268207	0.9	0.7	0.1	0.3	0.1	0.3	0.2	0	-1.11022e-16	0.6	0.3	0.1
	-0.268196	0.9	0.7	0.1	0.1	0	0.6	0.1	0.1	-1.11022e-16	0.6	0.3	0.1
	-0.268157	0.9	0.7	0.1	0.3	0	-1.11022e-16	0.3	0.3	-1.11022e-16	0.3	0.6	0.1
	-0.268145	0.9	0.7	0.1	0.2	0	0.3	0.4	0	0	0.4	0.5	0.1
	-0.267949	0.9	0.7	0.1	0.4	0	0.2	0.2	0.1	0	0.5	0.4	0.1
	-0.267752	0.9	0.7	0.1	0.6	0	0.1	0	0.2	-1.11022e-16	0.6	0.3	0.1
	-0.267523	0.9	0.7	0.1	0	0.3	0.1	0.2	0.3	0	0.5	0.4	0.1
	-0.267326	0.9	0.7	0.1	0.2	0.3	-5.55112e-17	0	0.4	-1.11022e-16	0.6	0.3	0.1
	-0.267265	0.9	0.7	0.1	0	0.1	-5.55112e-17	0	0.8	-1.11022e-16	0.3	0.6	0.1
	-0.267265	0.9	0.7	0.1	0.1	0.2	2.77556e-17	0.2	0.4	0	0.4	0.5	0.1
	-0.267264	0.9	0.7	0.1	0.2	0.3	-5.55112e-17	0.4	0	0	0.5	0.4	0.1
	-0.267253	0.9	0.7	0.1	0	0.2	0.3	0.3	0.1	0	0.5	0.4	0.1
	-0.267203	0.9	0.7	0.1	0	0.1	-5.55112e-17	0.4	0.4	0	0.2	0.7	0.1
	-0.267202	0.9	0.7	0.1	0.1	0.2	-8.32667e-17	0.6	0	-1.11022e-16	0.3	0.6	0.1
	-0.267056	0.9	0.7	0.1	0.2	0.2	0.2	0.1	0.2	-1.11022e-16	0.6	0.3	0.1
	-0.267045	0.9	0.7	0.1	0	0.1	0.5	0	0.3	-1.11022e-16	0.6	0.3	0.1
	-0.266995	0.9	0.7	0.1	0	0	0.2	0.1	0.6	-1.11022e-16	0.3	0.6	0.1
	-0.266994	0.9	0.7	0.1	0.1	0.1	0.2	0.3	0.2	0	0.4	0.5	0.1
	-0.266933	0.9	0.7	0.1	0	0	0.2	0.5	0.2	0	0.2	0.7	0.1
	-0.266798	0.9	0.7	0.1	0.3	0.1	0.1	0.1	0.3	0	0.5	0.4	0.1
	-0.266787	0.9	0.7	0.1	0.1	0	0.4	0	0.4	0	0.5	0.4	0.1
	-0.266786	0.9	0.7	0.1	0.2	0.1	0.4	0.2	0	-1.11022e-16	0.6	0.3	0.1
	-0.266775	0.9	0.7	0.1	0	0	0.7	0.1	0.1	-1.11022e-16	0.6	0.3	0.1
	-0.266736	0.9	0.7	0.1	0.2	0	0.1	0.3	0.3	-1.11022e-16	0.3	0.6	0.1
	-0.266724	0.9	0.7	0.1	0.1	0	0.4	0.4	0	0	0.4	0.5	0.1
	-0.26654	0.9	0.7	0.1	0.4	0	0	0.1	0.4	0	0.4	0.5	0.1
	-0.266539	0.9	0.7	0.1	0.5	0.1	-2.77556e-17	0.3	0	0	0.5	0.4	0.1
	-0.266528	0.9	0.7	0.1	0.3	0	0.3	0.2	0.1	0	0.5	0.4	0.1
	-0.266477	0.9	0.7	0.1	0.4	0	0	0.5	0	-1.11022e-16	0.3	0.6	0.1
	-0.266372	0.9	0.7	0.1	0	0.5	0	0.3	0.1	-1.11022e-16	0.6	0.3	0.1
	-0.266332	0.9	0.7	0.1	0.5	0	0.2	0	0.2	-1.11022e-16	0.6	0.3	0.1
	-0.265906	0.9	0.7	0.1	0.1	0.3	0.1	0	0.4	-1.11022e-16	0.6	0.3	0.1
	-0.265844	0.9	0.7	0.1	0	0.2	0.1	0.2	0.4	0	0.4	0.5	0.1
	-0.265843	0.9	0.7	0.1	0.1	0.3	0.1	0.4	0	0	0.5	0.4	0.1
	-0.265781	0.9	0.7	0.1	0	0.2	0.1	0.6	0	-1.11022e-16	0.3	0.6	0.1
	-0.265647	0.9	0.7	0.1	0.2	0.2	0	0	0.5	0	0.5	0.4	0.1
	-0.265647	0.9	0.7	0.1	0.3	0.3	0	0.2	0.1	-1.11022e-16	0.6	0.3	0.1
	-0.265636	0.9	0.7	0.1	0.1	0.2	0.3	0.1	0.2	-1.11022e-16	0.6	0.3	0.1
	-0.265586	0.9	0.7	0.1	0	0	-2.77556e-17	0	0.9	0	0.2	0.7	0.1
	-0.265586	0.9	0.7	0.1	0.1	0.1	2.77556e-17	0.2	0.5	-1.11022e-16	0.3	0.6	0.1
	-0.265585	0.9	0.7	0.1	0.2	0.2	0	0.4	0.1	0	0.4	0.5	0.1
	-0.265574	0.9	0.7	0.1	0	0.1	0.3	0.3	0.2	0	0.4	0.5	0.1
	-0.265524	0.9	0.7	0.1	0	0	-2.77556e-17	0.4	0.5	0	0.1	0.8	0.1
	-0.265377	0.9	0.7	0.1	0.2	0.1	0.2	0.1	0.3	0	0.5	0.4	0.1
	-0.265366	0.9	0.7	0.1	0	0	0.5	0	0.4	0	0.5	0.4	0.1
	-0.265366	0.9	0.7	0.1	0.1	0.1	0.5	0.2	0	-1.11022e-16	0.6	0.3	0.1
	-0.265316	0.9	0.7	0.1	0.1	0	0.2	0.3	0.3	-1.11022e-16	0.3	0.6	0.1
	-0.265304	0.9	0.7	0.1	0	0	0.5	0.4	0	0	0.4	0.5	0.1
	-0.265119	0.9	0.7	0.1	0.3	0	0.1	0.1	0.4	0	0.4	0.5	0.1
	-0.265119	0.9	0.7	0.1	0.4	0.1	0.1	0.3	0	0	0.5	0.4	0.1
	-0.265107	0.9	0.7	0.1	0.2	0	0.4	0.2	0.1	0	0.5	0.4	0.1
	-0.265057	0.9	0.7	0.1	0.3	0	0.1	0.5	0	-1.11022e-16	0.3	0.6	0.1
	-0.264911	0.9	0.7	0.1	0.4	0	0.3	0	0.2	-1.11022e-16	0.6	0.3	0.1
	-0.26486	0.9	0.7	0.1	0.5	0	0	0.3	0.1	0	0.4	0.5	0.1
	-0.264693	0.9	0.7	0.1	0	0.4	-1.11022e-16	0.3	0.2	0	0.5	0.4	0.1
	-0.264485	0.9	0.7	0.1	0	0.3	0.2	0	0.4	-1.11022e-16	0.6	0.3	0.1
	-0.264423	0.9	0.7	0.1	0	0.3	0.2	0.4	0	0	0.5	0.4	0.1
	-0.264227	0.9	0.7	0.1	0.1	0.2	0.1	0	0.5	0	0.5	0.4	0.1
	-0.264226	0.9	0.7	0.1	0.2	0.3	0.1	0.2	0.1	-1.11022e-16	0.6	0.3	0.1
	-0.264215	0.9	0.7	0.1	0	0.2	0.4	0.1	0.2	-1.11022e-16	0.6	0.3	0.1
	-0.264165	0.9	0.7	0.1	0	0.1	0.1	0.2	0.5	-1.11022e-16	0.3	0.6	0.1
	-0.264164	0.9	0.7	0.1	0.1	0.2	0.1	0.4	0.1	0	0.4	0.5	0.1
	-0.264103	0.9	0.7	0.1	0	0.1	0.1	0.6	0.1	0	0.2	0.7	0.1
	-0.263968	0.9	0.7	0.1	0.3	0.2	5.55112e-17	0.2	0.2	0	0.5	0.4	0.1
	-0.263957	0.9	0.7	0.1	0.1	0.1	0.3	0.1	0.3	0	0.5	0.4	0.1
	-0.263945	0.9	0.7	0.1	0	0.1	0.6	0.2	0	-1.11022e-16	0.6	0.3	0.1
	-0.263895	0.9	0.7	0.1	0	0	0.3	0.3	0.3	-1.11022e-16	0.3	0.6	0.1
	-0.263698	0.9	0.7	0.1	0.2	0	0.2	0.1	0.4	0	0.4	0.5	0.1
	-0.263698	0.9	0.7	0.1	0.3	0.1	0.2	0.3	0	0	0.5	0.4	0.1
	-0.263687	0.9	0.7	0.1	0.1	0	0.5	0.2	0.1	0	0.5	0.4	0.1
	-0.263636	0.9	0.7	0.1	0.2	0	0.2	0.5	0	-1.11022e-16	0.3	0.6	0.1
	-0.263502	0.9	0.7	0.1	0.5	0.1	0.1	0.1	0.1	-1.11022e-16	0.6	0.3	0.1
	-0.26349	0.9	0.7	0.1	0.3	0	0.4	0	0.2	-1.11022e-16	0.6	0.3	0.1
	-0.26344	0.9	0.7	0.1	0.4	0	0.1	0.3	0.1	0	0.4	0.5	0.1
	-0.263243	0.9	0.7	0.1	0.6	0	-1.11022e-16	0.1	0.2	0	0.5	0.4	0.1
	-0.263076	0.9	0.7	0.1	0.1	0.4	0	0.1	0.3	-1.11022e-16	0.6	0.3	0.1
	-0.263014	0.9	0.7	0.1	0	0.3	-1.11022e-16	0.3	0.3	0	0.4	0.5	0.1
	-0.262806	0.9	0.7	0.1	0	0.2	0.2	0	0.5	0	0.5	0.4	0.1
	-0.262806	0.9	0.7	0.1	0.1	0.3	0.2	0.2	0.1	-1.11022e-16	0.6	0.3	0.1
	-0.262744	0.9	0.7	0.1	0	0.2	0.2	0.4	0.1	0	0.4	0.5	0.1
	-0.262548	0.9	0.7	0.1	0.1	0.1	0.1	0	0.6	0	0.4	0.5	0.1
	-0.262547	0.9	0.7	0.1	0.2	0.2	0.1	0.2	0.2	0	0.5	0.4	0.1
	-0.262536	0.9	0.7	0.1	0	0.1	0.4	0.1	0.3	0	0.5	0.4	0.1
	-0.262486	0.9	0.7	0.1	0	0	0.1	0.2	0.6	0	0.2	0.7	0.1
	-0.262485	0.9	0.7	0.1	0.1	0.1	0.1	0.4	0.2	-1.11022e-16	0.3	0.6	0.1
	-0.262424	0.9	0.7	0.1	0	0	0.1	0.6	0.2	0	0.1	0.8	0.1
	-0.262351	0.9	0.7	0.1	0.4	0.2	-5.55112e-17	0	0.3	-1.11022e-16	0.6	0.3	0.1
	-0.262318	0.9	0.7	0.1	0	0	-2.77556e-17	0.5	0.4	0.1	0.6	0.2	0.1
	-0.26229	0.9	0.7	0.1	0.2	0	-8.32667e-17	0	0.7	-1.11022e-16	0.3	0.6	0.1
	-0.262278	0.9	0.7	0.1	0.1	0	0.3	0.1	0.4	0	0.4	0.5	0.1
	-0.262277	0.9	0.7	0.1	0.2	0.1	0.3	0.3	0	0	0.5	0.4	0.1
	-0.262266	0.9	0.7	0.1	0	0	0.6	0.2	0.1	0	0.5	0.4	0.1
	-0.262227	0.9	0.7	0.1	0.2	0	-8.32667e-17	0.4	0.3	0	0.2	0.7	0.1
	-0.262215	0.9	0.7	0.1	0.1	0	0.3	0.5	0	-1.11022e-16	0.3	0.6	0.1
	-0.262081	0.9	0.7	0.1	0.4	0.1	0.2	0.1	0.1	-1.11022e-16	0.6	0.3	0.1
	-0.26207	0.9	0.7	0.1	0.2	0	0.5	0	0.2	-1.11022e-16	0.6	0.3	0.1
	-0.262019	0.9	0.7	0.1	0.3	0	0.2	0.3	0.1	0	0.4	0.5	0.1
	-0.261823	0.9	0.7	0.1	0.5	0	0.1	0.1	0.2	0	0.5	0.4	0.1
	-0.261655	0.9	0.7	0.1	0	0.4	0.1	0.1	0.3	-1.11022e-16	0.6	0.3	0.1
	-0.261397	0.9	0.7	0.1	0.1	0.3	0	0.1	0.4	0	0.5	0.4	0.1
	-0.261396	0.9	0.7	0.1	0.2	0.4	-5.55112e-17	0.3	0	-1.11022e-16	0.6	0.3	0.1
	-0.261385	0.9	0.7	0.1	0	0.3	0.3	0.2	0.1	-1.11022e-16	0.6	0.3	0.1
	-0.261335	0.9	0.7	0.1	0	0.2	-8.32667e-17	0.3	0.4	-1.11022e-16	0.3	0.6	0.1
	-0.261334	0.9	0.7	0.1	0.1	0.3	0	0.5	0	0	0.4	0.5	0.1
	-0.261127	0.9	0.7	0.1	0	0.1	0.2	0	0.6	0	0.4	0.5	0.1
	-0.261127	0.9	0.7	0.1	0.1	0.2	0.2	0.2	0.2	0	0.5	0.4	0.1
	-0.261065	0.9	0.7	0.1	0	0.1	0.2	0.4	0.2	-1.11022e-16	0.3	0.6	0.1
	-0.26093	0.9	0.7	0.1	0.3	0.2	0.1	0	0.3	-1.11022e-16	0.6	0.3	0.1
	-0.260869	0.9	0.7	0.1	0.1	0	0.1	0	0.7	-1.11022e-16	0.3	0.6	0.1
	-0.260868	0.9	0.7	0.1	0.2	0.1	0.1	0.2	0.3	0	0.4	0.5	0.1
	-0.260857	0.9	0.7	0.1	0	0	0.4	0.1	0.4	0	0.4	0.5	0.1
	-0.260857	0.9	0.7	0.1	0.1	0.1	0.4	0.3	0	0	0.5	0.4	0.1
	-0.260807	0.9	0.7	0.1	0.1	0	0.1	0.4	0.3	0	0.2	0.7	0.1
	-0.260795	0.9	0.7	0.1	0	0	0.4	0.5	0	-1.11022e-16	0.3	0.6	0.1
	-0.260672	0.9	0.7	0.1	0.4	0.1	-2.77556e-17	0	0.4	0	0.5	0.4	0.1
	-0.260672	0.9	0.7	0.1	0.5	0.2	5.55112e-17	0.2	0	-1.11022e-16	0.6	0.3	0.1
	-0.26066	0.9	0.7	0.1	0.3	0.1	0.3	0.1	0.1	-1.11022e-16	0.6	0.3	0.1
	-0.260649	0.9	0.7	0.1	0.1	0	0.6	0	0.2	-1.11022e-16	0.6	0.3	0.1
	-0.26061	0.9	0.7	0.1	0.3	0	0	0.2	0.4	-1.11022e-16	0.3	0.6	0.1
	-0.26061	0.9	0.7	0.1	0.4	0.1	-2.77556e-17	0.4	0	0	0.4	0.5	0.1
	-0.260598	0.9	0.7	0.1	0.2	0	0.3	0.3	0.1	0	0.4	0.5	0.1
	-0.260548	0.9	0.7	0.1	0.3	0	-1.11022e-16	0.6	0	0	0.2	0.7	0.1
	-0.260402	0.9	0.7	0.1	0.4	0	0.2	0.1	0.2	0	0.5	0.4	0.1
	-0.259976	0.9	0.7	0.1	0	0.3	0.1	0.1	0.4	0	0.5	0.4	0.1
	-0.259976	0.9	0.7	0.1	0.1	0.4	0.1	0.3	0	-1.11022e-16	0.6	0.3	0.1
	-0.259947	0.9	0.7	0.1	0.8	0	0	0.1	0	-1.11022e-16	0.6	0.3	0.1
	-0.259914	0.9	0.7	0.1	0	0.3	0.1	0.5	0	0	0.4	0.5	0.1
	-0.259718	0.9	0.7	0.1	0.1	0.2	2.77556e-17	0.1	0.5	0	0.4	0.5	0.1
	-0.259717	0.9	0.7	0.1	0.2	0.3	-5.55112e-17	0.3	0.1	0	0.5	0.4	0.1
	-0.259706	0.9	0.7	0.1	0	0.2	0.3	0.2	0.2	0	0.5	0.4	0.1
	-0.259656	0.9	0.7	0.1	0	0.1	-5.55112e-17	0.3	0.5	0	0.2	0.7	0.1
	-0.259655	0.9	0.7	0.1	0.1	0.2	2.77556e-17	0.5	0.1	-1.11022e-16	0.3	0.6	0.1
	-0.25951	0.9	0.7	0.1	0.2	0.2	0.2	0	0.3	-1.11022e-16	0.6	0.3	0.1
	-0.259448	0.9	0.7	0.1	0	0	0.2	0	0.7	-1.11022e-16	0.3	0.6	0.1
	-0.259448	0.9	0.7	0.1	0.1	0.1	0.2	0.2	0.3	0	0.4	0.5	0.1
	-0.259436	0.9	0.7	0.1	0	0.1	0.5	0.3	0	0	0.5	0.4	0.1
	-0.259386	0.9	0.7	0.1	0	0	0.2	0.4	0.3	0	0.2	0.7	0.1
	-0.259251	0.9	0.7	0.1	0.3	0.1	0.1	0	0.4	0	0.5	0.4	0.1
	-0.259251	0.9	0.7	0.1	0.4	0.2	0.1	0.2	0	-1.11022e-16	0.6	0.3	0.1
	-0.25924	0.9	0.7	0.1	0.2	0.1	0.4	0.1	0.1	-1.11022e-16	0.6	0.3	0.1
	-0.259228	0.9	0.7	0.1	0	0	0.7	0	0.2	-1.11022e-16	0.6	0.3	0.1
	-0.25919	0.9	0.7	0.1	0.2	0	0.1	0.2	0.4	-1.11022e-16	0.3	0.6	0.1
	-0.259189	0.9	0.7	0.1	0.3	0.1	0.1	0.4	0	0	0.4	0.5	0.1
	-0.259178	0.9	0.7	0.1	0.1	0	0.4	0.3	0.1	0	0.4	0.5	0.1
	-0.259127	0.9	0.7	0.1	0.2	0	0.1	0.6	0	0	0.2	0.7	0.1
	-0.258993	0.9	0.7	0.1	0.4	0	0	0	0.5	0	0.4	0.5	0.1
	-0.258993	0.9	0.7	0.1	0.5	0.1	8.32667e-17	0.2	0.1	0	0.5	0.4	0.1
	-0.258981	0.9	0.7	0.1	0.3	0	0.3	0.1	0.2	0	0.5	0.4	0.1
	-0.258931	0.9	0.7	0.1	0.4	0	0	0.4	0.1	-1.11022e-16	0.3	0.6	0.1
	-0.258825	0.9	0.7	0.1	0	0.5	1.11022e-16	0.2	0.2	-1.11022e-16	0.6	0.3	0.1
	-0.258555	0.9	0.7	0.1	0	0.4	0.2	0.3	0	-1.11022e-16	0.6	0.3	0.1
	-0.258526	0.9	0.7	0.1	0.7	0	0.1	0.1	0	-1.11022e-16	0.6	0.3	0.1
	-0.258297	0.9	0.7	0.1	0	0.2	0.1	0.1	0.5	0	0.4	0.5	0.1
	-0.258297	0.9	0.7	0.1	0.1	0.3	0.1	0.3	0.1	0	0.5	0.4	0.1
	-0.258235	0.9	0.7	0.1	0	0.2	0.1	0.5	0.1	-1.11022e-16	0.3	0.6	0.1
	-0.2581	0.9	0.7	0.1	0.3	0.3	-1.11022e-16	0.1	0.2	-1.11022e-16	0.6	0.3	0.1
	-0.258089	0.9	0.7	0.1	0.1	0.2	0.3	0	0.3	-1.11022e-16	0.6	0.3	0.1
	-0.258039	0.9	0.7	0.1	0.1	0.1	-8.32667e-17	0.1	0.6	-1.11022e-16	0.3	0.6	0.1
	-0.258027	0.9	0.7	0.1	0	0.1	0.3	0.2	0.3	0	0.4	0.5	0.1
	-0.257977	0.9	0.7	0.1	0	0	-1.38778e-16	0.3	0.6	0	0.1	0.8	0.1
	-0.257977	0.9	0.7	0.1	0.1	0.1	-2.77556e-17	0.5	0.2	0	0.2	0.7	0.1
	-0.257831	0.9	0.7	0.1	0.2	0.1	0.2	0	0.4	0	0.5	0.4	0.1
	-0.25783	0.9	0.7	0.1	0.3	0.2	0.2	0.2	0	-1.11022e-16	0.6	0.3	0.1
	-0.257819	0.9	0.7	0.1	0.1	0.1	0.5	0.1	0.1	-1.11022e-16	0.6	0.3	0.1
	-0.257769	0.9	0.7	0.1	0.1	0	0.2	0.2	0.4	-1.11022e-16	0.3	0.6	0.1
	-0.257768	0.9	0.7	0.1	0.2	0.1	0.2	0.4	0	0	0.4	0.5	0.1
	-0.257757	0.9	0.7	0.1	0	0	0.5	0.3	0.1	0	0.4	0.5	0.1
	-0.257706	0.9	0.7	0.1	0.1	0	0.2	0.6	0	0	0.2	0.7	0.1
	-0.257572	0.9	0.7	0.1	0.3	0	0.1	0	0.5	0	0.4	0.5	0.1
	-0.257572	0.9	0.7	0.1	0.4	0.1	0.1	0.2	0.1	0	0.5	0.4	0.1
	-0.257561	0.9	0.7	0.1	0.2	0	0.4	0.1	0.2	0	0.5	0.4	0.1
	-0.25751	0.9	0.7	0.1	0.3	0	0.1	0.4	0.1	-1.11022e-16	0.3	0.6	0.1
	-0.257314	0.9	0.7	0.1	0.5	0	1.11022e-16	0.2	0.2	0	0.4	0.5	0.1
	-0.257146	0.9	0.7	0.1	0	0.4	0	0.2	0.3	0	0.5	0.4	0.1
	-0.257106	0.9	0.7	0.1	0.6	0	0.2	0.1	0	-1.11022e-16	0.6	0.3	0.1
	-0.256876	0.9	0.7	0.1	0	0.3	0.2	0.3	0.1	0	0.5	0.4	0.1
	-0.25668	0.9	0.7	0.1	0.2	0.3	0.1	0.1	0.2	-1.11022e-16	0.6	0.3	0.1
	-0.256668	0.9	0.7	0.1	0	0.2	0.4	0	0.3	-1.11022e-16	0.6	0.3	0.1
	-0.256618	0.9	0.7	0.1	0	0.1	0.1	0.1	0.6	-1.11022e-16	0.3	0.6	0.1
	-0.256618	0.9	0.7	0.1	0.1	0.2	0.1	0.3	0.2	0	0.4	0.5	0.1
	-0.256556	0.9	0.7	0.1	0	0.1	0.1	0.5	0.2	0	0.2	0.7	0.1
	-0.256421	0.9	0.7	0.1	0.3	0.2	-5.55112e-17	0.1	0.3	0	0.5	0.4	0.1
	-0.25641	0.9	0.7	0.1	0.1	0.1	0.3	0	0.4	0	0.5	0.4	0.1
	-0.25641	0.9	0.7	0.1	0.2	0.2	0.3	0.2	0	-1.11022e-16	0.6	0.3	0.1
	-0.256398	0.9	0.7	0.1	0	0.1	0.6	0.1	0.1	-1.11022e-16	0.6	0.3	0.1
	-0.25636	0.9	0.7	0.1	0.1	0	-5.55112e-17	0.1	0.7	0	0.2	0.7	0.1
	-0.256348	0.9	0.7	0.1	0	0	0.3	0.2	0.4	-1.11022e-16	0.3	0.6	0.1
	-0.256348	0.9	0.7	0.1	0.1	0.1	0.3	0.4	0	0	0.4	0.5	0.1
	-0.256298	0.9	0.7	0.1	0.1	0	-5.55112e-17	0.5	0.3	0	0.1	0.8	0.1
	-0.256286	0.9	0.7	0.1	0	0	0.3	0.6	0	0	0.2	0.7	0.1
	-0.256152	0.9	0.7	0.1	0.2	0	0.2	0	0.5	0	0.4	0.5	0.1
	-0.256151	0.9	0.7	0.1	0.3	0.1	0.2	0.2	0.1	0	0.5	0.4	0.1
	-0.25614	0.9	0.7	0.1	0.1	0	0.5	0.1	0.2	0	0.5	0.4	0.1
	-0.256089	0.9	0.7	0.1	0.2	0	0.2	0.4	0.1	-1.11022e-16	0.3	0.6	0.1
	-0.255955	0.9	0.7	0.1	0.5	0.1	0.1	0	0.2	-1.11022e-16	0.6	0.3	0.1
	-0.255893	0.9	0.7	0.1	0.4	0	0.1	0.2	0.2	0	0.4	0.5	0.1
	-0.255697	0.9	0.7	0.1	0.6	0	-1.11022e-16	0	0.3	0	0.5	0.4	0.1
	-0.255685	0.9	0.7	0.1	0.5	0	0.3	0.1	0	-1.11022e-16	0.6	0.3	0.1
	-0.255529	0.9	0.7	0.1	0.1	0.4	0	0	0.4	-1.11022e-16	0.6	0.3	0.1
	-0.255467	0.9	0.7	0.1	0	0.3	0	0.2	0.4	0	0.4	0.5	0.1
	-0.255467	0.9	0.7	0.1	0.1	0.4	0	0.4	0	0	0.5	0.4	0.1
	-0.255405	0.9	0.7	0.1	0	0.3	-1.11022e-16	0.6	0	-1.11022e-16	0.3	0.6	0.1
	-0.255259	0.9	0.7	0.1	0.1	0.3	0.2	0.1	0.2	-1.11022e-16	0.6	0.3	0.1
	-0.255197	0.9	0.7	0.1	0	0.2	0.2	0.3	0.2	0	0.4	0.5	0.1
	-0.255001	0.9	0.7	0.1	0.2	0.2	0.1	0.1	0.3	0	0.5	0.4	0.1
	-0.25499	0.9	0.7	0.1	0	0.1	0.4	0	0.4	0	0.5	0.4	0.1
	-0.254989	0.9	0.7	0.1	0.1	0.2	0.4	0.2	0	-1.11022e-16	0.6	0.3	0.1
	-0.254939	0.9	0.7	0.1	0	0	0.1	0.1	0.7	0	0.2	0.7	0.1
	-0.254939	0.9	0.7	0.1	0.1	0.1	0.1	0.3	0.3	-1.11022e-16	0.3	0.6	0.1
	-0.254927	0.9	0.7	0.1	0	0.1	0.4	0.4	0	0	0.4	0.5	0.1
	-0.254877	0.9	0.7	0.1	0	0	0.1	0.5	0.3	0	0.1	0.8	0.1
	-0.254771	0.9	0.7	0.1	0	0	-2.77556e-17	0.4	0.5	0.1	0.6	0.2	0.1
	-0.254742	0.9	0.7	0.1	0.3	0.1	-2.77556e-17	0.1	0.4	0	0.4	0.5	0.1
	-0.254742	0.9	0.7	0.1	0.4	0.2	-5.55112e-17	0.3	0	0	0.5	0.4	0.1
	-0.254731	0.9	0.7	0.1	0.1	0	0.3	0	0.5	0	0.4	0.5	0.1
	-0.254731	0.9	0.7	0.1	0.2	0.1	0.3	0.2	0.1	0	0.5	0.4	0.1
	-0.254719	0.9	0.7	0.1	0	0	0.6	0.1	0.2	0	0.5	0.4	0.1
	-0.254681	0.9	0.7	0.1	0.2	0	-8.32667e-17	0.3	0.4	0	0.2	0.7	0.1
	-0.25468	0.9	0.7	0.1	0.3	0.1	-2.77556e-17	0.5	0	-1.11022e-16	0.3	0.6	0.1
	-0.254669	0.9	0.7	0.1	0.1	0	0.3	0.4	0.1	-1.11022e-16	0.3	0.6	0.1
	-0.254534	0.9	0.7	0.1	0.4	0.1	0.2	0	0.2	-1.11022e-16	0.6	0.3	0.1
	-0.254472	0.9	0.7	0.1	0.3	0	0.2	0.2	0.2	0	0.4	0.5	0.1
	-0.254276	0.9	0.7	0.1	0.5	0	0.1	0	0.3	0	0.5	0.4	0.1
	-0.254264	0.9	0.7	0.1	0.4	0	0.4	0.1	0	-1.11022e-16	0.6	0.3	0.1
	-0.254108	0.9	0.7	0.1	0	0.4	0.1	0	0.4	-1.11022e-16	0.6	0.3	0.1
	-0.254046	0.9	0.7	0.1	0	0.4	0.1	0.4	0	0	0.5	0.4	0.1
	-0.254017	0.9	0.7	0.1	0.7	0	0	0.2	0	0	0.5	0.4	0.1
	-0.25385	0.9	0.7	0.1	0.1	0.3	0	0	0.5	0	0.5	0.4	0.1
	-0.25385	0.9	0.7	0.1	0.2	0.4	5.55112e-17	0.2	0.1	-1.11022e-16	0.6	0.3	0.1
	-0.253838	0.9	0.7	0.1	0	0.3	0.3	0.1	0.2	-1.11022e-16	0.6	0.3	0.1
	-0.253788	0.9	0.7	0.1	0	0.2	2.77556e-17	0.2	0.5	-1.11022e-16	0.3	0.6	0.1
	-0.253788	0.9	0.7	0.1	0.1	0.3	0	0.4	0.1	0	0.4	0.5	0.1
	-0.253726	0.9	0.7	0.1	0	0.2	-8.32667e-17	0.6	0.1	0	0.2	0.7	0.1
	-0.25358	0.9	0.7	0.1	0.1	0.2	0.2	0.1	0.3	0	0.5	0.4	0.1
	-0.253568	0.9	0.7	0.1	0	0.2	0.5	0.2	0	-1.11022e-16	0.6	0.3	0.1
	-0.253518	0.9	0.7	0.1	0	0.1	0.2	0.3	0.3	-1.11022e-16	0.3	0.6	0.1
	-0.253322	0.9	0.7	0.1	0.2	0.1	0.1	0.1	0.4	0	0.4	0.5	0.1
	-0.253321	0.9	0.7	0.1	0.3	0.2	0.1	0.3	0	0	0.5	0.4	0.1
	-0.253311	0.9	0.7	0.1	0	0	0.4	0	0.5	0	0.4	0.5	0.1
	-0.25331	0.9	0.7	0.1	0.1	0.1	0.4	0.2	0.1	0	0.5	0.4	0.1
	-0.25326	0.9	0.7	0.1	0.1	0	0.1	0.3	0.4	0	0.2	0.7	0.1
	-0.253259	0.9	0.7	0.1	0.2	0.1	0.1	0.5	0	-1.11022e-16	0.3	0.6	0.1
	-0.253248	0.9	0.7	0.1	0	0	0.4	0.4	0.1	-1.11022e-16	0.3	0.6	0.1
	-0.253125	0.9	0.7	0.1	0.5	0.2	5.55112e-17	0.1	0.1	-1.11022e-16	0.6	0.3	0.1
	-0.253114	0.9	0.7	0.1	0.3	0.1	0.3	0	0.2	-1.11022e-16	0.6	0.3	0.1
	-0.253064	0.9	0.7	0.1	0.3	0	0	0.1	0.5	-1.11022e-16	0.3	0.6	0.1
	-0.253052	0.9	0.7	0.1	0.2	0	0.3	0.2	0.2	0	0.4	0.5	0.1
	-0.253001	0.9	0.7	0.1	0.3	0	0	0.5	0.1	0	0.2	0.7	0.1
	-0.252855	0.9	0.7	0.1	0.4	0	0.2	0	0.3	0	0.5	0.4	0.1
	-0.252844	0.9	0.7	0.1	0.3	0	0.5	0.1	0	-1.11022e-16	0.6	0.3	0.1
	-0.252597	0.9	0.7	0.1	0.6	0	0.1	0.2	0	0	0.5	0.4	0.1
	-0.25243	0.9	0.7	0.1	0	0.3	0.1	0	0.5	0	0.5	0.4	0.1
	-0.252429	0.9	0.7	0.1	0.1	0.4	0.1	0.2	0.1	-1.11022e-16	0.6	0.3	0.1
	-0.2524	0.9	0.7	0.1	0.8	0	0	0	0.1	-1.11022e-16	0.6	0.3	0.1
	-0.252367	0.9	0.7	0.1	0	0.3	0.1	0.4	0.1	0	0.4	0.5	0.1
	-0.252171	0.9	0.7	0.1	0.1	0.2	-8.32667e-17	0	0.6	0	0.4	0.5	0.1
	-0.252171	0.9	0.7	0.1	0.2	0.3	5.55112e-17	0.2	0.2	0	0.5	0.4	0.1
	-0.252159	0.9	0.7	0.1	0	0.2	0.3	0.1	0.3	0	0.5	0.4	0.1
	-0.252109	0.9	0.7	0.1	0.1	0.2	-8.32667e-17	0.4	0.2	-1.11022e-16	0.3	0.6	0.1
	-0.251901	0.9	0.7	0.1	0.1	0.1	0.2	0.1	0.4	0	0.4	0.5	0.1
	-0.251901	0.9	0.7	0.1	0.2	0.2	0.2	0.3	0	0	0.5	0.4	0.1
	-0.251889	0.9	0.7	0.1	0	0.1	0.5	0.2	0.1	0	0.5	0.4	0.1
	-0.251839	0.9	0.7	0.1	0	0	0.2	0.3	0.4	0	0.2	0.7	0.1
	-0.251839	0.9	0.7	0.1	0.1	0.1	0.2	0.5	0	-1.11022e-16	0.3	0.6	0.1
	-0.251704	0.9	0.7	0.1	0.4	0.2	0.1	0.1	0.1	-1.11022e-16	0.6	0.3	0.1
	-0.251693	0.9	0.7	0.1	0.2	0.1	0.4	0	0.2	-1.11022e-16	0.6	0.3	0.1
	-0.251671	0.9	0.7	0.1	0	0	0.1	0.6	0.2	0.1	0.6	0.2	0.1
	-0.251643	0.9	0.7	0.1	0.2	0	0.1	0.1	0.5	-1.11022e-16	0.3	0.6	0.1
	-0.251642	0.9	0.7	0.1	0.3	0.1	0.1	0.3	0.1	0	0.4	0.5	0.1
	-0.251631	0.9	0.7	0.1	0.1	0	0.4	0.2	0.2	0	0.4	0.5	0.1
	-0.25158	0.9	0.7	0.1	0.2	0	0.1	0.5	0.1	0	0.2	0.7	0.1
	-0.251446	0.9	0.7	0.1	0.5	0.1	-2.77556e-17	0.1	0.2	0	0.5	0.4	0.1
	-0.251435	0.9	0.7	0.1	0.3	0	0.3	0	0.3	0	0.5	0.4	0.1
	-0.251423	0.9	0.7	0.1	0.2	0	0.6	0.1	0	-1.11022e-16	0.6	0.3	0.1
	-0.251384	0.9	0.7	0.1	0.4	0	-1.11022e-16	0.3	0.2	-1.11022e-16	0.3	0.6	0.1
	-0.251278	0.9	0.7	0.1	0	0.5	0	0.1	0.3	-1.11022e-16	0.6	0.3	0.1
	-0.251176	0.9	0.7	0.1	0.5	0	0.2	0.2	0	0	0.5	0.4	0.1
	-0.251008	0.9	0.7	0.1	0	0.4	0.2	0.2	0.1	-1.11022e-16	0.6	0.3	0.1
	-0.25098	0.9	0.7	0.1	0.7	0	0.1	0	0.1	-1.11022e-16	0.6	0.3	0.1
	-0.250751	0.9	0.7	0.1	0	0.2	0.1	0	0.6	0	0.4	0.5	0.1
	-0.25075	0.9	0.7	0.1	0.1	0.3	0.1	0.2	0.2	0	0.5	0.4	0.1
	-0.250688	0.9	0.7	0.1	0	0.2	0.1	0.4	0.2	-1.11022e-16	0.3	0.6	0.1
	-0.250554	0.9	0.7	0.1	0.3	0.3	-1.11022e-16	0	0.3	-1.11022e-16	0.6	0.3	0.1
	-0.250492	0.9	0.7	0.1	0.1	0.1	-8.32667e-17	0	0.7	-1.11022e-16	0.3	0.6	0.1
	-0.250481	0.9	0.7	0.1	0	0.1	0.3	0.1	0.4	0	0.4	0.5	0.1
	-0.25048	0.9	0.7	0.1	0.1	0.2	0.3	0.3	0	0	0.5	0.4	0.1
	-0.25043	0.9	0.7	0.1	0	0	-2.77556e-17	0.2	0.7	0	0.1	0.8	0.1
	-0.25043	0.9	0.7	0.1	0.1	0.1	-8.32667e-17	0.4	0.3	0	0.2	0.7	0.1
	-0.250418	0.9	0.7	0.1	0	0.1	0.3	0.5	0	-1.11022e-16	0.3	0.6	0.1
	-0.250368	0.9	0.7	0.1	0	0	-1.38778e-16	0.6	0.3	0	0	0.9	0.1
	-0.250284	0.9	0.7	0.1	0.3	0.2	0.2	0.1	0.1	-1.11022e-16	0.6	0.3	0.1
	-0.250272	0.9	0.7	0.1	0.1	0.1	0.5	0	0.2	-1.11022e-16	0.6	0.3	0.1
	-0.250222	0.9	0.7	0.1	0.1	0	0.2	0.1	0.5	-1.11022e-16	0.3	0.6	0.1
	-0.250222	0.9	0.7	0.1	0.2	0.1	0.2	0.3	0.1	0	0.4	0.5	0.1
	-0.25021	0.9	0.7	0.1	0	0	0.5	0.2	0.2	0	0.4	0.5	0.1
	-0.25016	0.9	0.7	0.1	0.1	0	0.2	0.5	0.1	0	0.2	0.7	0.1
	-0.250025	0.9	0.7	0.1	0.4	0.1	0.1	0.1	0.2	0	0.5	0.4	0.1
	-0.250014	0.9	0.7	0.1	0.2	0	0.4	0	0.3	0	0.5	0.4	0.1
	-0.250002	0.9	0.7	0.1	0.1	0	0.7	0.1	0	-1.11022e-16	0.6	0.3	0.1
	-0.249963	0.9	0.7	0.1	0.3	0	0.1	0.3	0.2	-1.11022e-16	0.3	0.6	0.1
	-0.249767	0.9	0.7	0.1	0.5	0	0	0.1	0.3	0	0.4	0.5	0.1
	-0.249755	0.9	0.7	0.1	0.4	0	0.3	0.2	0	0	0.5	0.4	0.1
	-0.249599	0.9	0.7	0.1	0	0.4	0	0.1	0.4	0	0.5	0.4	0.1
	-0.249599	0.9	0.7	0.1	0.1	0.5	0	0.3	0	-1.11022e-16	0.6	0.3	0.1
	-0.249559	0.9	0.7	0.1	0.6	0	0.2	0	0.1	-1.11022e-16	0.6	0.3	0.1
	-0.249537	0.9	0.7	0.1	0	0.4	0	0.5	0	0	0.4	0.5	0.1
	-0.249329	0.9	0.7	0.1	0	0.3	0.2	0.2	0.2	0	0.5	0.4	0.1
	-0.249133	0.9	0.7	0.1	0.2	0.3	0.1	0	0.3	-1.11022e-16	0.6	0.3	0.1
	-0.249072	0.9	0.7	0.1	0	0.1	0.1	0	0.7	-1.11022e-16	0.3	0.6	0.1
	-0.249071	0.9	0.7	0.1	0.1	0.2	0.1	0.2	0.3	0	0.4	0.5	0.1
	-0.249059	0.9	0.7	0.1	0	0.2	0.4	0.3	0	0	0.5	0.4	0.1
	-0.249009	0.9	0.7	0.1	0	0.1	0.1	0.4	0.3	0	0.2	0.7	0.1
	-0.248875	0.9	0.7	0.1	0.3	0.2	-5.55112e-17	0	0.4	0	0.5	0.4	0.1
	-0.248874	0.9	0.7	0.1	0.4	0.3	0	0.2	0	-1.11022e-16	0.6	0.3	0.1
	-0.248863	0.9	0.7	0.1	0.2	0.2	0.3	0.1	0.1	-1.11022e-16	0.6	0.3	0.1
	-0.248852	0.9	0.7	0.1	0	0.1	0.6	0	0.2	-1.11022e-16	0.6	0.3	0.1
	-0.248813	0.9	0.7	0.1	0.1	0	-5.55112e-17	0	0.8	0	0.2	0.7	0.1
	-0.248812	0.9	0.7	0.1	0.3	0.2	-5.55112e-17	0.4	0	0	0.4	0.5	0.1
	-0.248802	0.9	0.7	0.1	0	0	0.3	0.1	0.5	-1.11022e-16	0.3	0.6	0.1
	-0.248801	0.9	0.7	0.1	0.1	0.1	0.3	0.3	0.1	0	0.4	0.5	0.1
	-0.248751	0.9	0.7	0.1	0.1	0	-5.55112e-17	0.4	0.4	0	0.1	0.8	0.1
	-0.248739	0.9	0.7	0.1	0	0	0.3	0.5	0.1	0	0.2	0.7	0.1
	-0.248605	0.9	0.7	0.1	0.3	0.1	0.2	0.1	0.2	0	0.5	0.4	0.1
	-0.248593	0.9	0.7	0.1	0.1	0	0.5	0	0.3	0	0.5	0.4	0.1
	-0.248582	0.9	0.7	0.1	0	0	0.8	0.1	0	-1.11022e-16	0.6	0.3	0.1
	-0.248543	0.9	0.7	0.1	0.2	0	0.2	0.3	0.2	-1.11022e-16	0.3	0.6	0.1
	-0.248346	0.9	0.7	0.1	0.4	0	0.1	0.1	0.3	0	0.4	0.5	0.1
	-0.248335	0.9	0.7	0.1	0.3	0	0.4	0.2	0	0	0.5	0.4	0.1
	-0.248178	0.9	0.7	0.1	0	0.5	0.1	0.3	0	-1.11022e-16	0.6	0.3	0.1
	-0.248138	0.9	0.7	0.1	0.5	0	0.3	0	0.1	-1.11022e-16	0.6	0.3	0.1
	-0.248088	0.9	0.7	0.1	0.6	0	-1.11022e-16	0.3	0	0	0.4	0.5	0.1
	-0.247921	0.9	0.7	0.1	0	0.3	0	0.1	0.5	0	0.4	0.5	0.1
	-0.24792	0.9	0.7	0.1	0.1	0.4	0	0.3	0.1	0	0.5	0.4	0.1
	-0.247858	0.9	0.7	0.1	0	0.3	0	0.5	0.1	-1.11022e-16	0.3	0.6	0.1
	-0.247712	0.9	0.7	0.1	0.1	0.3	0.2	0	0.3	-1.11022e-16	0.6	0.3	0.1
	-0.247651	0.9	0.7	0.1	0	0.2	0.2	0.2	0.3	0	0.4	0.5	0.1
	-0.247454	0.9	0.7	0.1	0.2	0.2	0.1	0	0.4	0	0.5	0.4	0.1
	-0.247454	0.9	0.7	0.1	0.3	0.3	0.1	0.2	0	-1.11022e-16	0.6	0.3	0.1
	-0.247442	0.9	0.7	0.1	0.1	0.2	0.4	0.1	0.1	-1.11022e-16	0.6	0.3	0.1
	-0.247393	0.9	0.7	0.1	0	0	0.1	0	0.8	0	0.2	0.7	0.1
	-0.247392	0.9	0.7	0.1	0.1	0.1	0.1	0.2	0.4	-1.11022e-16	0.3	0.6	0.1
	-0.247392	0.9	0.7	0.1	0.2	0.2	0.1	0.4	0	0	0.4	0.5	0.1
	-0.24738	0.9	0.7	0.1	0	0.1	0.4	0.3	0.1	0	0.4	0.5	0.1
	-0.24733	0.9	0.7	0.1	0	0	0.1	0.4	0.4	0	0.1	0.8	0.1
	-0.24733	0.9	0.7	0.1	0.1	0.1	0.1	0.6	0	0	0.2	0.7	0.1
	-0.247225	0.9	0.7	0.1	0	0	-1.38778e-16	0.3	0.6	0.1	0.6	0.2	0.1
	-0.247196	0.9	0.7	0.1	0.3	0.1	-2.77556e-17	0	0.5	0	0.4	0.5	0.1
	-0.247195	0.9	0.7	0.1	0.4	0.2	5.55112e-17	0.2	0.1	0	0.5	0.4	0.1
	-0.247184	0.9	0.7	0.1	0.2	0.1	0.3	0.1	0.2	0	0.5	0.4	0.1
	-0.247173	0.9	0.7	0.1	0	0	0.6	0	0.3	0	0.5	0.4	0.1
	-0.247134	0.9	0.7	0.1	0.2	0	2.77556e-17	0.2	0.5	0	0.2	0.7	0.1
	-0.247122	0.9	0.7	0.1	0.1	0	0.3	0.3	0.2	-1.11022e-16	0.3	0.6	0.1
	-0.247072	0.9	0.7	0.1	0.2	0	-8.32667e-17	0.6	0.1	0	0.1	0.8	0.1
	-0.246926	0.9	0.7	0.1	0.3	0	0.2	0.1	0.3	0	0.4	0.5	0.1
	-0.246914	0.9	0.7	0.1	0.2	0	0.5	0.2	0	0	0.5	0.4	0.1
	-0.246729	0.9	0.7	0.1	0.6	0.1	0.1	0.1	0	-1.11022e-16	0.6	0.3	0.1
	-0.246718	0.9	0.7	0.1	0.4	0	0.4	0	0.1	-1.11022e-16	0.6	0.3	0.1
	-0.246667	0.9	0.7	0.1	0.5	0	0.1	0.3	0	0	0.4	0.5	0.1
	-0.246499	0.9	0.7	0.1	0	0.4	0.1	0.3	0.1	0	0.5	0.4	0.1
	-0.246471	0.9	0.7	0.1	0.7	0	0	0.1	0.1	0	0.5	0.4	0.1
	-0.246303	0.9	0.7	0.1	0.2	0.4	-5.55112e-17	0.1	0.2	-1.11022e-16	0.6	0.3	0.1
	-0.246292	0.9	0.7	0.1	0	0.3	0.3	0	0.3	-1.11022e-16	0.6	0.3	0.1
	-0.246242	0.9	0.7	0.1	0	0.2	-8.32667e-17	0.1	0.6	-1.11022e-16	0.3	0.6	0.1
	-0.246241	0.9	0.7	0.1	0.1	0.3	-1.11022e-16	0.3	0.2	0	0.4	0.5	0.1
	-0.246179	0.9	0.7	0.1	0	0.2	-2.77556e-17	0.5	0.2	0	0.2	0.7	0.1
	-0.246033	0.9	0.7	0.1	0.1	0.2	0.2	0	0.4	0	0.5	0.4	0.1
	-0.246033	0.9	0.7	0.1	0.2	0.3	0.2	0.2	0	-1.11022e-16	0.6	0.3	0.1
	-0.246022	0.9	0.7	0.1	0	0.2	0.5	0.1	0.1	-1.11022e-16	0.6	0.3	0.1
	-0.245972	0.9	0.7	0.1	0	0.1	0.2	0.2	0.4	-1.11022e-16	0.3	0.6	0.1
	-0.245971	0.9	0.7	0.1	0.1	0.2	0.2	0.4	0	0	0.4	0.5	0.1
	-0.245909	0.9	0.7	0.1	0	0.1	0.2	0.6	0	0	0.2	0.7	0.1
	-0.245775	0.9	0.7	0.1	0.2	0.1	0.1	0	0.5	0	0.4	0.5	0.1
	-0.245775	0.9	0.7	0.1	0.3	0.2	0.1	0.2	0.1	0	0.5	0.4	0.1
	-0.245763	0.9	0.7	0.1	0.1	0.1	0.4	0.1	0.2	0	0.5	0.4	0.1
	-0.245713	0.9	0.7	0.1	0.1	0	0.1	0.2	0.5	0	0.2	0.7	0.1
	-0.245713	0.9	0.7	0.1	0.2	0.1	0.1	0.4	0.1	-1.11022e-16	0.3	0.6	0.1
	-0.245702	0.9	0.7	0.1	0	0	0.4	0.3	0.2	-1.11022e-16	0.3	0.6	0.1
	-0.245651	0.9	0.7	0.1	0.1	0	0.1	0.6	0.1	0	0.1	0.8	0.1
	-0.245578	0.9	0.7	0.1	0.5	0.2	5.55112e-17	0	0.2	-1.11022e-16	0.6	0.3	0.1
	-0.245545	0.9	0.7	0.1	0.1	0	-5.55112e-17	0.5	0.3	0.1	0.6	0.2	0.1
	-0.245517	0.9	0.7	0.1	0.3	0	-1.11022e-16	0	0.6	-1.11022e-16	0.3	0.6	0.1
	-0.245516	0.9	0.7	0.1	0.4	0.1	8.32667e-17	0.2	0.2	0	0.4	0.5	0.1
	-0.245505	0.9	0.7	0.1	0.2	0	0.3	0.1	0.3	0	0.4	0.5	0.1
	-0.245493	0.9	0.7	0.1	0.1	0	0.6	0.2	0	0	0.5	0.4	0.1
	-0.245454	0.9	0.7	0.1	0.3	0	-1.11022e-16	0.4	0.2	0	0.2	0.7	0.1
	-0.245308	0.9	0.7	0.1	0.5	0.1	0.2	0.1	0	-1.11022e-16	0.6	0.3	0.1
	-0.245297	0.9	0.7	0.1	0.3	0	0.5	0	0.1	-1.11022e-16	0.6	0.3	0.1
	-0.245246	0.9	0.7	0.1	0.4	0	0.2	0.3	0	0	0.4	0.5	0.1
	-0.24505	0.9	0.7	0.1	0.6	0	0.1	0.1	0.1	0	0.5	0.4	0.1
	-0.244882	0.9	0.7	0.1	0.1	0.4	0.1	0.1	0.2	-1.11022e-16	0.6	0.3	0.1
	-0.24482	0.9	0.7	0.1	0	0.3	0.1	0.3	0.2	0	0.4	0.5	0.1
	-0.244624	0.9	0.7	0.1	0.2	0.3	-5.55112e-17	0.1	0.3	0	0.5	0.4	0.1
	-0.244613	0.9	0.7	0.1	0	0.2	0.3	0	0.4	0	0.5	0.4	0.1
	-0.244612	0.9	0.7	0.1	0.1	0.3	0.3	0.2	0	-1.11022e-16	0.6	0.3	0.1
	-0.244563	0.9	0.7	0.1	0	0.1	-5.55112e-17	0.1	0.7	0	0.2	0.7	0.1
	-0.244562	0.9	0.7	0.1	0.1	0.2	-8.32667e-17	0.3	0.3	-1.11022e-16	0.3	0.6	0.1
	-0.24455	0.9	0.7	0.1	0	0.2	0.3	0.4	0	0	0.4	0.5	0.1
	-0.2445	0.9	0.7	0.1	0	0.1	-5.55112e-17	0.5	0.3	0	0.1	0.8	0.1
	-0.244355	0.9	0.7	0.1	0.1	0.1	0.2	0	0.5	0	0.4	0.5	0.1
	-0.244354	0.9	0.7	0.1	0.2	0.2	0.2	0.2	0.1	0	0.5	0.4	0.1
	-0.244343	0.9	0.7	0.1	0	0.1	0.5	0.1	0.2	0	0.5	0.4	0.1
	-0.244293	0.9	0.7	0.1	0	0	0.2	0.2	0.5	0	0.2	0.7	0.1
	-0.244292	0.9	0.7	0.1	0.1	0.1	0.2	0.4	0.1	-1.11022e-16	0.3	0.6	0.1
	-0.24423	0.9	0.7	0.1	0	0	0.2	0.6	0.1	0	0.1	0.8	0.1
	-0.244158	0.9	0.7	0.1	0.4	0.2	0.1	0	0.2	-1.11022e-16	0.6	0.3	0.1
	-0.244125	0.9	0.7	0.1	0	0	0.1	0.5	0.3	0.1	0.6	0.2	0.1
	-0.244096	0.9	0.7	0.1	0.2	0	0.1	0	0.6	-1.11022e-16	0.3	0.6	0.1
	-0.244096	0.9	0.7	0.1	0.3	0.1	0.1	0.2	0.2	0	0.4	0.5	0.1
	-0.244084	0.9	0.7	0.1	0.1	0	0.4	0.1	0.3	0	0.4	0.5	0.1
	-0.244073	0.9	0.7	0.1	0	0	0.7	0.2	0	0	0.5	0.4	0.1
	-0.244034	0.9	0.7	0.1	0.2	0	0.1	0.4	0.2	0	0.2	0.7	0.1
	-0.243899	0.9	0.7	0.1	0.5	0.1	-2.77556e-17	0	0.3	0	0.5	0.4	0.1
	-0.243888	0.9	0.7	0.1	0.4	0.1	0.3	0.1	0	-1.11022e-16	0.6	0.3	0.1
	-0.243876	0.9	0.7	0.1	0.2	0	0.6	0	0.1	-1.11022e-16	0.6	0.3	0.1
	-0.243837	0.9	0.7	0.1	0.4	0	0	0.2	0.3	-1.11022e-16	0.3	0.6	0.1
	-0.243826	0.9	0.7	0.1	0.3	0	0.3	0.3	0	0	0.4	0.5	0.1
	-0.243732	0.9	0.7	0.1	0	0.5	0	0	0.4	-1.11022e-16	0.6	0.3	0.1
	-0.243669	0.9	0.7	0.1	0	0.5	0	0.4	0	0	0.5	0.4	0.1
	-0.243629	0.9	0.7	0.1	0.5	0	0.2	0.1	0.1	0	0.5	0.4	0.1
	-0.243462	0.9	0.7	0.1	0	0.4	0.2	0.1	0.2	-1.11022e-16	0.6	0.3	0.1
	-0.243203	0.9	0.7	0.1	0.1	0.3	0.1	0.1	0.3	0	0.5	0.4	0.1
	-0.243192	0.9	0.7	0.1	0	0.3	0.4	0.2	0	-1.11022e-16	0.6	0.3	0.1
	-0.243142	0.9	0.7	0.1	0	0.2	0.1	0.3	0.3	-1.11022e-16	0.3	0.6	0.1
	-0.242945	0.9	0.7	0.1	0.2	0.2	0	0.1	0.4	0	0.4	0.5	0.1
	-0.242945	0.9	0.7	0.1	0.3	0.3	-1.11022e-16	0.3	0	0	0.5	0.4	0.1
	-0.242934	0.9	0.7	0.1	0	0.1	0.3	0	0.5	0	0.4	0.5	0.1
	-0.242933	0.9	0.7	0.1	0.1	0.2	0.3	0.2	0.1	0	0.5	0.4	0.1
	-0.242884	0.9	0.7	0.1	0	0	-2.77556e-17	0.1	0.8	0	0.1	0.8	0.1
	-0.242883	0.9	0.7	0.1	0.1	0.1	-8.32667e-17	0.3	0.4	0	0.2	0.7	0.1
	-0.242883	0.9	0.7	0.1	0.2	0.2	0	0.5	0	-1.11022e-16	0.3	0.6	0.1
	-0.242871	0.9	0.7	0.1	0	0.1	0.3	0.4	0.1	-1.11022e-16	0.3	0.6	0.1
	-0.242821	0.9	0.7	0.1	0	0	-2.77556e-17	0.5	0.4	0	0	0.9	0.1
	-0.242737	0.9	0.7	0.1	0.3	0.2	0.2	0	0.2	-1.11022e-16	0.6	0.3	0.1
	-0.242676	0.9	0.7	0.1	0.1	0	0.2	0	0.6	-1.11022e-16	0.3	0.6	0.1
	-0.242675	0.9	0.7	0.1	0.2	0.1	0.2	0.2	0.2	0	0.4	0.5	0.1
	-0.242664	0.9	0.7	0.1	0	0	0.5	0.1	0.3	0	0.4	0.5	0.1
	-0.242613	0.9	0.7	0.1	0.1	0	0.2	0.4	0.2	0	0.2	0.7	0.1
	-0.242479	0.9	0.7	0.1	0.4	0.1	0.1	0	0.3	0	0.5	0.4	0.1
	-0.242467	0.9	0.7	0.1	0.3	0.1	0.4	0.1	0	-1.11022e-16	0.6	0.3	0.1
	-0.242456	0.9	0.7	0.1	0.1	0	0.7	0	0.1	-1.11022e-16	0.6	0.3	0.1
	-0.242417	0.9	0.7	0.1	0.3	0	0.1	0.2	0.3	-1.11022e-16	0.3	0.6	0.1
	-0.242405	0.9	0.7	0.1	0.2	0	0.4	0.3	0	0	0.4	0.5	0.1
	-0.24222	0.9	0.7	0.1	0.5	0	0	0	0.4	0	0.4	0.5	0.1
	-0.242209	0.9	0.7	0.1	0.4	0	0.3	0.1	0.1	0	0.5	0.4	0.1
	-0.242158	0.9	0.7	0.1	0.5	0	0	0.4	0	-1.11022e-16	0.3	0.6	0.1
	-0.242053	0.9	0.7	0.1	0	0.4	0	0	0.5	0	0.5	0.4	0.1
	-0.242052	0.9	0.7	0.1	0.1	0.5	1.11022e-16	0.2	0.1	-1.11022e-16	0.6	0.3	0.1
	-0.24199	0.9	0.7	0.1	0	0.4	0	0.4	0.1	0	0.4	0.5	0.1
	-0.241783	0.9	0.7	0.1	0	0.3	0.2	0.1	0.3	0	0.5	0.4	0.1
	-0.241525	0.9	0.7	0.1	0.1	0.2	0.1	0.1	0.4	0	0.4	0.5	0.1
	-0.241524	0.9	0.7	0.1	0.2	0.3	0.1	0.3	0	0	0.5	0.4	0.1
	-0.241513	0.9	0.7	0.1	0	0.2	0.4	0.2	0.1	0	0.5	0.4	0.1
	-0.241463	0.9	0.7	0.1	0	0.1	0.1	0.3	0.4	0	0.2	0.7	0.1
	-0.241462	0.9	0.7	0.1	0.1	0.2	0.1	0.5	0	-1.11022e-16	0.3	0.6	0.1
	-0.241328	0.9	0.7	0.1	0.4	0.3	0	0.1	0.1	-1.11022e-16	0.6	0.3	0.1
	-0.241316	0.9	0.7	0.1	0.2	0.2	0.3	0	0.2	-1.11022e-16	0.6	0.3	0.1
	-0.241266	0.9	0.7	0.1	0.2	0.1	2.77556e-17	0.1	0.5	-1.11022e-16	0.3	0.6	0.1
	-0.241266	0.9	0.7	0.1	0.3	0.2	-5.55112e-17	0.3	0.1	0	0.4	0.5	0.1
	-0.241255	0.9	0.7	0.1	0	0	0.3	0	0.6	-1.11022e-16	0.3	0.6	0.1
	-0.241254	0.9	0.7	0.1	0.1	0.1	0.3	0.2	0.2	0	0.4	0.5	0.1
	-0.241204	0.9	0.7	0.1	0.1	0	-5.55112e-17	0.3	0.5	0	0.1	0.8	0.1
	-0.241193	0.9	0.7	0.1	0	0	0.3	0.4	0.2	0	0.2	0.7	0.1
	-0.241058	0.9	0.7	0.1	0.3	0.1	0.2	0	0.3	0	0.5	0.4	0.1
	-0.241046	0.9	0.7	0.1	0.2	0.1	0.5	0.1	0	-1.11022e-16	0.6	0.3	0.1
	-0.241035	0.9	0.7	0.1	0	0	0.8	0	0.1	-1.11022e-16	0.6	0.3	0.1
	-0.240996	0.9	0.7	0.1	0.2	0	0.2	0.2	0.3	-1.11022e-16	0.3	0.6	0.1
	-0.240984	0.9	0.7	0.1	0.1	0	0.5	0.3	0	0	0.4	0.5	0.1
	-0.2408	0.9	0.7	0.1	0.4	0	0.1	0	0.4	0	0.4	0.5	0.1
	-0.240799	0.9	0.7	0.1	0.5	0.1	0.1	0.2	0	0	0.5	0.4	0.1
	-0.240788	0.9	0.7	0.1	0.3	0	0.4	0.1	0.1	0	0.5	0.4	0.1
	-0.240737	0.9	0.7	0.1	0.4	0	0.1	0.4	0	-1.11022e-16	0.3	0.6	0.1
	-0.240632	0.9	0.7	0.1	0	0.5	0.1	0.2	0.1	-1.11022e-16	0.6	0.3	0.1
	-0.240541	0.9	0.7	0.1	0.6	0	0	0.2	0.1	0	0.4	0.5	0.1
	-0.240374	0.9	0.7	0.1	0	0.3	-1.11022e-16	0	0.6	0	0.4	0.5	0.1
	-0.240373	0.9	0.7	0.1	0.1	0.4	1.11022e-16	0.2	0.2	0	0.5	0.4	0.1
	-0.240312	0.9	0.7	0.1	0	0.3	-1.11022e-16	0.4	0.2	-1.11022e-16	0.3	0.6	0.1
	-0.240104	0.9	0.7	0.1	0	0.2	0.2	0.1	0.4	0	0.4	0.5	0.1
	-0.240103	0.9	0.7	0.1	0.1	0.3	0.2	0.3	0	0	0.5	0.4	0.1
	-0.240041	0.9	0.7	0.1	0	0.2	0.2	0.5	0	-1.11022e-16	0.3	0.6	0.1
	-0.239907	0.9	0.7	0.1	0.3	0.3	0.1	0.1	0.1	-1.11022e-16	0.6	0.3	0.1
	-0.239896	0.9	0.7	0.1	0.1	0.2	0.4	0	0.2	-1.11022e-16	0.6	0.3	0.1
	-0.239846	0.9	0.7	0.1	0.1	0.1	0.1	0.1	0.5	-1.11022e-16	0.3	0.6	0.1
	-0.239845	0.9	0.7	0.1	0.2	0.2	0.1	0.3	0.1	0	0.4	0.5	0.1
	-0.239834	0.9	0.7	0.1	0	0.1	0.4	0.2	0.2	0	0.4	0.5	0.1
	-0.239784	0.9	0.7	0.1	0	0	0.1	0.3	0.5	0	0.1	0.8	0.1
	-0.239783	0.9	0.7	0.1	0.1	0.1	0.1	0.5	0.1	0	0.2	0.7	0.1
	-0.239678	0.9	0.7	0.1	0	0	-2.77556e-17	0.2	0.7	0.1	0.6	0.2	0.1
	-0.239649	0.9	0.7	0.1	0.4	0.2	-5.55112e-17	0.1	0.2	0	0.5	0.4	0.1
	-0.239637	0.9	0.7	0.1	0.2	0.1	0.3	0	0.3	0	0.5	0.4	0.1
	-0.239626	0.9	0.7	0.1	0.1	0.1	0.6	0.1	0	-1.11022e-16	0.6	0.3	0.1
	-0.239616	0.9	0.7	0.1	0	0	-1.38778e-16	0.6	0.3	0.1	0.5	0.3	0.1
	-0.239587	0.9	0.7	0.1	0.2	0	-8.32667e-17	0.1	0.6	0	0.2	0.7	0.1
	-0.239576	0.9	0.7	0.1	0.1	0	0.3	0.2	0.3	-1.11022e-16	0.3	0.6	0.1
	-0.239564	0.9	0.7	0.1	0	0	0.6	0.3	0	0	0.4	0.5	0.1
	-0.239525	0.9	0.7	0.1	0.2	0	-2.77556e-17	0.5	0.2	0	0.1	0.8	0.1
	-0.239379	0.9	0.7	0.1	0.3	0	0.2	0	0.4	0	0.4	0.5	0.1
	-0.239379	0.9	0.7	0.1	0.4	0.1	0.2	0.2	0	0	0.5	0.4	0.1
	-0.239367	0.9	0.7	0.1	0.2	0	0.5	0.1	0.1	0	0.5	0.4	0.1
	-0.239317	0.9	0.7	0.1	0.3	0	0.2	0.4	0	-1.11022e-16	0.3	0.6	0.1
	-0.239182	0.9	0.7	0.1	0.6	0.1	0.1	0	0.1	-1.11022e-16	0.6	0.3	0.1
	-0.23912	0.9	0.7	0.1	0.5	0	0.1	0.2	0.1	0	0.4	0.5	0.1
	-0.238953	0.9	0.7	0.1	0	0.4	0.1	0.2	0.2	0	0.5	0.4	0.1
	-0.238924	0.9	0.7	0.1	0.7	0	0	0	0.2	0	0.5	0.4	0.1
	-0.238756	0.9	0.7	0.1	0.2	0.4	-5.55112e-17	0	0.3	-1.11022e-16	0.6	0.3	0.1
	-0.238695	0.9	0.7	0.1	0	0.2	-8.32667e-17	0	0.7	-1.11022e-16	0.3	0.6	0.1
	-0.238694	0.9	0.7	0.1	0.1	0.3	0	0.2	0.3	0	0.4	0.5	0.1
	-0.238683	0.9	0.7	0.1	0	0.3	0.3	0.3	0	0	0.5	0.4	0.1
	-0.238633	0.9	0.7	0.1	0	0.2	-8.32667e-17	0.4	0.3	0	0.2	0.7	0.1
	-0.238486	0.9	0.7	0.1	0.2	0.3	0.2	0.1	0.1	-1.11022e-16	0.6	0.3	0.1
	-0.238475	0.9	0.7	0.1	0	0.2	0.5	0	0.2	-1.11022e-16	0.6	0.3	0.1
	-0.238425	0.9	0.7	0.1	0	0.1	0.2	0.1	0.5	-1.11022e-16	0.3	0.6	0.1
	-0.238424	0.9	0.7	0.1	0.1	0.2	0.2	0.3	0.1	0	0.4	0.5	0.1
	-0.238363	0.9	0.7	0.1	0	0.1	0.2	0.5	0.1	0	0.2	0.7	0.1
	-0.238228	0.9	0.7	0.1	0.3	0.2	0.1	0.1	0.2	0	0.5	0.4	0.1
	-0.238217	0.9	0.7	0.1	0.1	0.1	0.4	0	0.3	0	0.5	0.4	0.1
	-0.238205	0.9	0.7	0.1	0	0.1	0.7	0.1	0	-1.11022e-16	0.6	0.3	0.1
	-0.238167	0.9	0.7	0.1	0.1	0	0.1	0.1	0.6	0	0.2	0.7	0.1
	-0.238166	0.9	0.7	0.1	0.2	0.1	0.1	0.3	0.2	-1.11022e-16	0.3	0.6	0.1
	-0.238155	0.9	0.7	0.1	0	0	0.4	0.2	0.3	-1.11022e-16	0.3	0.6	0.1
	-0.238104	0.9	0.7	0.1	0.1	0	0.1	0.5	0.2	0	0.1	0.8	0.1
	-0.237999	0.9	0.7	0.1	0.1	0	-5.55112e-17	0.4	0.4	0.1	0.6	0.2	0.1
	-0.23797	0.9	0.7	0.1	0.4	0.1	-2.77556e-17	0.1	0.3	0	0.4	0.5	0.1
	-0.237958	0.9	0.7	0.1	0.2	0	0.3	0	0.4	0	0.4	0.5	0.1
	-0.237958	0.9	0.7	0.1	0.3	0.1	0.3	0.2	0	0	0.5	0.4	0.1
	-0.237947	0.9	0.7	0.1	0.1	0	0.6	0.1	0.1	0	0.5	0.4	0.1
	-0.237908	0.9	0.7	0.1	0.3	0	-1.11022e-16	0.3	0.3	0	0.2	0.7	0.1
	-0.237896	0.9	0.7	0.1	0.2	0	0.3	0.4	0	-1.11022e-16	0.3	0.6	0.1
	-0.237802	0.9	0.7	0.1	0	0.6	-1.11022e-16	0.3	0	-1.11022e-16	0.6	0.3	0.1
	-0.237762	0.9	0.7	0.1	0.5	0.1	0.2	0	0.1	-1.11022e-16	0.6	0.3	0.1
	-0.2377	0.9	0.7	0.1	0.4	0	0.2	0.2	0.1	0	0.4	0.5	0.1
	-0.237503	0.9	0.7	0.1	0.6	0	0.1	0	0.2	0	0.5	0.4	0.1
	-0.237336	0.9	0.7	0.1	0.1	0.4	0.1	0	0.3	-1.11022e-16	0.6	0.3	0.1
	-0.237274	0.9	0.7	0.1	0	0.3	0.1	0.2	0.3	0	0.4	0.5	0.1
	-0.237077	0.9	0.7	0.1	0.2	0.3	-5.55112e-17	0	0.4	0	0.5	0.4	0.1
	-0.237077	0.9	0.7	0.1	0.3	0.4	0	0.2	0	-1.11022e-16	0.6	0.3	0.1
	-0.237066	0.9	0.7	0.1	0.1	0.3	0.3	0.1	0.1	-1.11022e-16	0.6	0.3	0.1
	-0.237016	0.9	0.7	0.1	0	0.1	-5.55112e-17	0	0.8	0	0.2	0.7	0.1
	-0.237016	0.9	0.7	0.1	0.1	0.2	2.77556e-17	0.2	0.4	-1.11022e-16	0.3	0.6	0.1
	-0.237015	0.9	0.7	0.1	0.2	0.3	-5.55112e-17	0.4	0	0	0.4	0.5	0.1
	-0.237004	0.9	0.7	0.1	0	0.2	0.3	0.3	0.1	0	0.4	0.5	0.1
	-0.236954	0.9	0.7	0.1	0	0.1	-5.55112e-17	0.4	0.4	0	0.1	0.8	0.1
	-0.236953	0.9	0.7	0.1	0.1	0.2	-8.32667e-17	0.6	0	0	0.2	0.7	0.1
	-0.236807	0.9	0.7	0.1	0.2	0.2	0.2	0.1	0.2	0	0.5	0.4	0.1
	-0.236796	0.9	0.7	0.1	0	0.1	0.5	0	0.3	0	0.5	0.4	0.1
	-0.236746	0.9	0.7	0.1	0	0	0.2	0.1	0.6	0	0.2	0.7	0.1
	-0.236745	0.9	0.7	0.1	0.1	0.1	0.2	0.3	0.2	-1.11022e-16	0.3	0.6	0.1
	-0.236684	0.9	0.7	0.1	0	0	0.2	0.5	0.2	0	0.1	0.8	0.1
	-0.236578	0.9	0.7	0.1	0	0	0.1	0.4	0.4	0.1	0.6	0.2	0.1
	-0.236549	0.9	0.7	0.1	0.3	0.1	0.1	0.1	0.3	0	0.4	0.5	0.1
	-0.236538	0.9	0.7	0.1	0.1	0	0.4	0	0.4	0	0.4	0.5	0.1
	-0.236537	0.9	0.7	0.1	0.2	0.1	0.4	0.2	0	0	0.5	0.4	0.1
	-0.236526	0.9	0.7	0.1	0	0	0.7	0.1	0.1	0	0.5	0.4	0.1
	-0.236487	0.9	0.7	0.1	0.2	0	0.1	0.3	0.3	0	0.2	0.7	0.1
	-0.236475	0.9	0.7	0.1	0.1	0	0.4	0.4	0	-1.11022e-16	0.3	0.6	0.1
	-0.236352	0.9	0.7	0.1	0.6	0.2	-5.55112e-17	0.1	0	-1.11022e-16	0.6	0.3	0.1
	-0.236341	0.9	0.7	0.1	0.4	0.1	0.3	0	0.1	-1.11022e-16	0.6	0.3	0.1
	-0.236319	0.9	0.7	0.1	0.2	0	-8.32667e-17	0.6	0.1	0.1	0.6	0.2	0.1
	-0.236291	0.9	0.7	0.1	0.4	0	0	0.1	0.4	-1.11022e-16	0.3	0.6	0.1
	-0.23629	0.9	0.7	0.1	0.5	0.1	-2.77556e-17	0.3	0	0	0.4	0.5	0.1
	-0.236279	0.9	0.7	0.1	0.3	0	0.3	0.2	0.1	0	0.4	0.5	0.1
	-0.236228	0.9	0.7	0.1	0.4	0	0	0.5	0	0	0.2	0.7	0.1
	-0.236123	0.9	0.7	0.1	0	0.5	0	0.3	0.1	0	0.5	0.4	0.1
	-0.236083	0.9	0.7	0.1	0.5	0	0.2	0	0.2	0	0.5	0.4	0.1
	-0.235915	0.9	0.7	0.1	0	0.4	0.2	0	0.3	-1.11022e-16	0.6	0.3	0.1
	-0.235657	0.9	0.7	0.1	0.1	0.3	0.1	0	0.4	0	0.5	0.4	0.1
	-0.235656	0.9	0.7	0.1	0.2	0.4	0.1	0.2	0	-1.11022e-16	0.6	0.3	0.1
	-0.235645	0.9	0.7	0.1	0	0.3	0.4	0.1	0.1	-1.11022e-16	0.6	0.3	0.1
	-0.235627	0.9	0.7	0.1	0.9	0	0	0	0	-1.11022e-16	0.6	0.3	0.1
	-0.235595	0.9	0.7	0.1	0	0.2	0.1	0.2	0.4	-1.11022e-16	0.3	0.6	0.1
	-0.235594	0.9	0.7	0.1	0.1	0.3	0.1	0.4	0	0	0.4	0.5	0.1
	-0.235532	0.9	0.7	0.1	0	0.2	0.1	0.6	0	0	0.2	0.7	0.1
	-0.235399	0.9	0.7	0.1	0.2	0.2	0	0	0.5	0	0.4	0.5	0.1
	-0.235398	0.9	0.7	0.1	0.3	0.3	0	0.2	0.1	0	0.5	0.4	0.1
	-0.235387	0.9	0.7	0.1	0.1	0.2	0.3	0.1	0.2	0	0.5	0.4	0.1
	-0.235337	0.9	0.7	0.1	0	0	-2.77556e-17	0	0.9	0	0.1	0.8	0.1
	-0.235337	0.9	0.7	0.1	0.1	0.1	2.77556e-17	0.2	0.5	0	0.2	0.7	0.1
	-0.235336	0.9	0.7	0.1	0.2	0.2	0	0.4	0.1	-1.11022e-16	0.3	0.6	0.1
	-0.235325	0.9	0.7	0.1	0	0.1	0.3	0.3	0.2	-1.11022e-16	0.3	0.6	0.1
	-0.235275	0.9	0.7	0.1	0	0	-2.77556e-17	0.4	0.5	0	0	0.9	0.1
	-0.235128	0.9	0.7	0.1	0.2	0.1	0.2	0.1	0.3	0	0.4	0.5	0.1
	-0.235117	0.9	0.7	0.1	0	0	0.5	0	0.4	0	0.4	0.5	0.1
	-0.235117	0.9	0.7	0.1	0.1	0.1	0.5	0.2	0	0	0.5	0.4	0.1
	-0.235067	0.9	0.7	0.1	0.1	0	0.2	0.3	0.3	0	0.2	0.7	0.1
	-0.235055	0.9	0.7	0.1	0	0	0.5	0.4	0	-1.11022e-16	0.3	0.6	0.1
	-0.234932	0.9	0.7	0.1	0.5	0.2	0.1	0.1	0	-1.11022e-16	0.6	0.3	0.1
	-0.23492	0.9	0.7	0.1	0.3	0.1	0.4	0	0.1	-1.11022e-16	0.6	0.3	0.1
	-0.234899	0.9	0.7	0.1	0.1	0	0.1	0.6	0.1	0.1	0.6	0.2	0.1
	-0.23487	0.9	0.7	0.1	0.3	0	0.1	0.1	0.4	-1.11022e-16	0.3	0.6	0.1
	-0.23487	0.9	0.7	0.1	0.4	0.1	0.1	0.3	0	0	0.4	0.5	0.1
	-0.234858	0.9	0.7	0.1	0.2	0	0.4	0.2	0.1	0	0.4	0.5	0.1
	-0.234808	0.9	0.7	0.1	0.3	0	0.1	0.5	0	0	0.2	0.7	0.1
	-0.234662	0.9	0.7	0.1	0.4	0	0.3	0	0.2	0	0.5	0.4	0.1
	-0.234611	0.9	0.7	0.1	0.5	0	0	0.3	0.1	-1.11022e-16	0.3	0.6	0.1
	-0.234506	0.9	0.7	0.1	0.1	0.5	0	0.1	0.2	-1.11022e-16	0.6	0.3	0.1
	-0.234444	0.9	0.7	0.1	0	0.4	-1.11022e-16	0.3	0.2	0	0.4	0.5	0.1
	-0.234236	0.9	0.7	0.1	0	0.3	0.2	0	0.4	0	0.5	0.4	0.1
	-0.234236	0.9	0.7	0.1	0.1	0.4	0.2	0.2	0	-1.11022e-16	0.6	0.3	0.1
	-0.234207	0.9	0.7	0.1	0.8	0	0.1	0	0	-1.11022e-16	0.6	0.3	0.1
	-0.234174	0.9	0.7	0.1	0	0.3	0.2	0.4	0	0	0.4	0.5	0.1
	-0.233978	0.9	0.7	0.1	0.1	0.2	0.1	0	0.5	0	0.4	0.5	0.1
	-0.233977	0.9	0.7	0.1	0.2	0.3	0.1	0.2	0.1	0	0.5	0.4	0.1
	-0.233966	0.9	0.7	0.1	0	0.2	0.4	0.1	0.2	0	0.5	0.4	0.1
	-0.233916	0.9	0.7	0.1	0	0.1	0.1	0.2	0.5	0	0.2	0.7	0.1
	-0.233915	0.9	0.7	0.1	0.1	0.2	0.1	0.4	0.1	-1.11022e-16	0.3	0.6	0.1
	-0.233854	0.9	0.7	0.1	0	0.1	0.1	0.6	0.1	0	0.1	0.8	0.1
	-0.233781	0.9	0.7	0.1	0.4	0.3	0	0	0.2	-1.11022e-16	0.6	0.3	0.1
	-0.233748	0.9	0.7	0.1	0	0.1	-5.55112e-17	0.5	0.3	0.1	0.6	0.2	0.1
	-0.233719	0.9	0.7	0.1	0.3	0.2	5.55112e-17	0.2	0.2	0	0.4	0.5	0.1
	-0.233708	0.9	0.7	0.1	0.1	0.1	0.3	0.1	0.3	0	0.4	0.5	0.1
	-0.233696	0.9	0.7	0.1	0	0.1	0.6	0.2	0	0	0.5	0.4	0.1
	-0.233646	0.9	0.7	0.1	0	0	0.3	0.3	0.3	0	0.2	0.7	0.1
	-0.233511	0.9	0.7	0.1	0.4	0.2	0.2	0.1	0	-1.11022e-16	0.6	0.3	0.1
	-0.2335	0.9	0.7	0.1	0.2	0.1	0.5	0	0.1	-1.11022e-16	0.6	0.3	0.1
	-0.233478	0.9	0.7	0.1	0	0	0.2	0.6	0.1	0.1	0.6	0.2	0.1
	-0.23345	0.9	0.7	0.1	0.2	0	0.2	0.1	0.4	-1.11022e-16	0.3	0.6	0.1
	-0.233449	0.9	0.7	0.1	0.3	0.1	0.2	0.3	0	0	0.4	0.5	0.1
	-0.233438	0.9	0.7	0.1	0.1	0	0.5	0.2	0.1	0	0.4	0.5	0.1
	-0.233387	0.9	0.7	0.1	0.2	0	0.2	0.5	0	0	0.2	0.7	0.1
	-0.233253	0.9	0.7	0.1	0.5	0.1	0.1	0.1	0.1	0	0.5	0.4	0.1
	-0.233241	0.9	0.7	0.1	0.3	0	0.4	0	0.2	0	0.5	0.4	0.1
	-0.233191	0.9	0.7	0.1	0.4	0	0.1	0.3	0.1	-1.11022e-16	0.3	0.6	0.1
	-0.233085	0.9	0.7	0.1	0	0.5	0.1	0.1	0.2	-1.11022e-16	0.6	0.3	0.1
	-0.232994	0.9	0.7	0.1	0.6	0	-1.11022e-16	0.1	0.2	0	0.4	0.5	0.1
	-0.232827	0.9	0.7	0.1	0.1	0.4	0	0.1	0.3	0	0.5	0.4	0.1
	-0.232815	0.9	0.7	0.1	0	0.4	0.3	0.2	0	-1.11022e-16	0.6	0.3	0.1
	-0.232786	0.9	0.7	0.1	0.7	0	0.2	0	0	-1.11022e-16	0.6	0.3	0.1
	-0.232765	0.9	0.7	0.1	0	0.3	-1.11022e-16	0.3	0.3	-1.11022e-16	0.3	0.6	0.1
	-0.232557	0.9	0.7	0.1	0	0.2	0.2	0	0.5	0	0.4	0.5	0.1
	-0.232557	0.9	0.7	0.1	0.1	0.3	0.2	0.2	0.1	0	0.5	0.4	0.1
	-0.232495	0.9	0.7	0.1	0	0.2	0.2	0.4	0.1	-1.11022e-16	0.3	0.6	0.1
	-0.23236	0.9	0.7	0.1	0.3	0.3	0.1	0	0.2	-1.11022e-16	0.6	0.3	0.1
	-0.232299	0.9	0.7	0.1	0.1	0.1	0.1	0	0.6	-1.11022e-16	0.3	0.6	0.1
	-0.232298	0.9	0.7	0.1	0.2	0.2	0.1	0.2	0.2	0	0.4	0.5	0.1
	-0.232287	0.9	0.7	0.1	0	0.1	0.4	0.1	0.3	0	0.4	0.5	0.1
	-0.232237	0.9	0.7	0.1	0	0	0.1	0.2	0.6	0	0.1	0.8	0.1
	-0.232237	0.9	0.7	0.1	0.1	0.1	0.1	0.4	0.2	0	0.2	0.7	0.1
	-0.232175	0.9	0.7	0.1	0	0	0.1	0.6	0.2	0	0	0.9	0.1
	-0.232132	0.9	0.7	0.1	0	0	-2.77556e-17	0.1	0.8	0.1	0.6	0.2	0.1
	-0.232102	0.9	0.7	0.1	0.4	0.2	-5.55112e-17	0	0.3	0	0.5	0.4	0.1
	-0.23209	0.9	0.7	0.1	0.3	0.2	0.3	0.1	0	-1.11022e-16	0.6	0.3	0.1
	-0.232079	0.9	0.7	0.1	0.1	0.1	0.6	0	0.1	-1.11022e-16	0.6	0.3	0.1
	-0.232069	0.9	0.7	0.1	0	0	-2.77556e-17	0.5	0.4	0.1	0.5	0.3	0.1
	-0.232041	0.9	0.7	0.1	0.2	0	-8.32667e-17	0	0.7	0	0.2	0.7	0.1
	-0.232029	0.9	0.7	0.1	0.1	0	0.3	0.1	0.4	-1.11022e-16	0.3	0.6	0.1
	-0.232028	0.9	0.7	0.1	0.2	0.1	0.3	0.3	0	0	0.4	0.5	0.1
	-0.232017	0.9	0.7	0.1	0	0	0.6	0.2	0.1	0	0.4	0.5	0.1
	-0.231978	0.9	0.7	0.1	0.2	0	-8.32667e-17	0.4	0.3	0	0.1	0.8	0.1
	-0.231966	0.9	0.7	0.1	0.1	0	0.3	0.5	0	0	0.2	0.7	0.1
	-0.231832	0.9	0.7	0.1	0.4	0.1	0.2	0.1	0.1	0	0.5	0.4	0.1
	-0.231821	0.9	0.7	0.1	0.2	0	0.5	0	0.2	0	0.5	0.4	0.1
	-0.23177	0.9	0.7	0.1	0.3	0	0.2	0.3	0.1	-1.11022e-16	0.3	0.6	0.1
	-0.231574	0.9	0.7	0.1	0.5	0	0.1	0.1	0.2	0	0.4	0.5	0.1
	-0.231406	0.9	0.7	0.1	0	0.4	0.1	0.1	0.3	0	0.5	0.4	0.1
	-0.231366	0.9	0.7	0.1	0.6	0	0.3	0	0	-1.11022e-16	0.6	0.3	0.1
	-0.231148	0.9	0.7	0.1	0.1	0.3	0	0.1	0.4	0	0.4	0.5	0.1
	-0.231147	0.9	0.7	0.1	0.2	0.4	-5.55112e-17	0.3	0	0	0.5	0.4	0.1
	-0.231136	0.9	0.7	0.1	0	0.3	0.3	0.2	0.1	0	0.5	0.4	0.1
	-0.231086	0.9	0.7	0.1	0	0.2	-8.32667e-17	0.3	0.4	0	0.2	0.7	0.1
	-0.231085	0.9	0.7	0.1	0.1	0.3	0	0.5	0	-1.11022e-16	0.3	0.6	0.1
	-0.23094	0.9	0.7	0.1	0.2	0.3	0.2	0	0.2	-1.11022e-16	0.6	0.3	0.1
	-0.230878	0.9	0.7	0.1	0	0.1	0.2	0	0.6	-1.11022e-16	0.3	0.6	0.1
	-0.230878	0.9	0.7	0.1	0.1	0.2	0.2	0.2	0.2	0	0.4	0.5	0.1
	-0.230816	0.9	0.7	0.1	0	0.1	0.2	0.4	0.2	0	0.2	0.7	0.1
	-0.230681	0.9	0.7	0.1	0.3	0.2	0.1	0	0.3	0	0.5	0.4	0.1
	-0.23067	0.9	0.7	0.1	0.2	0.2	0.4	0.1	0	-1.11022e-16	0.6	0.3	0.1
	-0.230658	0.9	0.7	0.1	0	0.1	0.7	0	0.1	-1.11022e-16	0.6	0.3	0.1
	-0.23062	0.9	0.7	0.1	0.1	0	0.1	0	0.7	0	0.2	0.7	0.1
	-0.230619	0.9	0.7	0.1	0.2	0.1	0.1	0.2	0.3	-1.11022e-16	0.3	0.6	0.1
	-0.230608	0.9	0.7	0.1	0	0	0.4	0.1	0.4	-1.11022e-16	0.3	0.6	0.1
	-0.230608	0.9	0.7	0.1	0.1	0.1	0.4	0.3	0	0	0.4	0.5	0.1
	-0.230558	0.9	0.7	0.1	0.1	0	0.1	0.4	0.3	0	0.1	0.8	0.1
	-0.230546	0.9	0.7	0.1	0	0	0.4	0.5	0	0	0.2	0.7	0.1
	-0.230452	0.9	0.7	0.1	0.1	0	-5.55112e-17	0.3	0.5	0.1	0.6	0.2	0.1
	-0.230423	0.9	0.7	0.1	0.4	0.1	-2.77556e-17	0	0.4	0	0.4	0.5	0.1
	-0.230423	0.9	0.7	0.1	0.5	0.2	5.55112e-17	0.2	0	0	0.5	0.4	0.1
	-0.230411	0.9	0.7	0.1	0.3	0.1	0.3	0.1	0.1	0	0.5	0.4	0.1
	-0.2304	0.9	0.7	0.1	0.1	0	0.6	0	0.2	0	0.5	0.4	0.1
	-0.230361	0.9	0.7	0.1	0.3	0	0	0.2	0.4	0	0.2	0.7	0.1
	-0.230361	0.9	0.7	0.1	0.4	0.1	-2.77556e-17	0.4	0	-1.11022e-16	0.3	0.6	0.1
	-0.230349	0.9	0.7	0.1	0.2	0	0.3	0.3	0.1	-1.11022e-16	0.3	0.6	0.1
	-0.230299	0.9	0.7	0.1	0.3	0	-1.11022e-16	0.6	0	0	0.1	0.8	0.1
	-0.230255	0.9	0.7	0.1	0	0.6	0	0.2	0.1	-1.11022e-16	0.6	0.3	0.1
	-0.230153	0.9	0.7	0.1	0.4	0	0.2	0.1	0.2	0	0.4	0.5	0.1
	-0.229945	0.9	0.7	0.1	0.5	0	0.4	0	0	-1.11022e-16	0.6	0.3	0.1
	-0.229727	0.9	0.7	0.1	0	0.3	0.1	0.1	0.4	0	0.4	0.5	0.1
	-0.229727	0.9	0.7	0.1	0.1	0.4	0.1	0.3	0	0	0.5	0.4	0.1
	-0.229698	0.9	0.7	0.1	0.8	0	0	0.1	0	0	0.5	0.4	0.1
	-0.229665	0.9	0.7	0.1	0	0.3	0.1	0.5	0	-1.11022e-16	0.3	0.6	0.1
	-0.22953	0.9	0.7	0.1	0.3	0.4	0	0.1	0.1	-1.11022e-16	0.6	0.3	0.1
	-0.229519	0.9	0.7	0.1	0.1	0.3	0.3	0	0.2	-1.11022e-16	0.6	0.3	0.1
	-0.229469	0.9	0.7	0.1	0.1	0.2	2.77556e-17	0.1	0.5	-1.11022e-16	0.3	0.6	0.1
	-0.229468	0.9	0.7	0.1	0.2	0.3	-5.55112e-17	0.3	0.1	0	0.4	0.5	0.1
	-0.229457	0.9	0.7	0.1	0	0.2	0.3	0.2	0.2	0	0.4	0.5	0.1
	-0.229407	0.9	0.7	0.1	0	0.1	-5.55112e-17	0.3	0.5	0	0.1	0.8	0.1
	-0.229406	0.9	0.7	0.1	0.1	0.2	2.77556e-17	0.5	0.1	0	0.2	0.7	0.1
	-0.229261	0.9	0.7	0.1	0.2	0.2	0.2	0	0.3	0	0.5	0.4	0.1
	-0.229249	0.9	0.7	0.1	0.1	0.2	0.5	0.1	0	-1.11022e-16	0.6	0.3	0.1
	-0.229199	0.9	0.7	0.1	0	0	0.2	0	0.7	0	0.2	0.7	0.1
	-0.229199	0.9	0.7	0.1	0.1	0.1	0.2	0.2	0.3	-1.11022e-16	0.3	0.6	0.1
	-0.229187	0.9	0.7	0.1	0	0.1	0.5	0.3	0	0	0.4	0.5	0.1
	-0.229137	0.9	0.7	0.1	0	0	0.2	0.4	0.3	0	0.1	0.8	0.1
	-0.229031	0.9	0.7	0.1	0	0	0.1	0.3	0.5	0.1	0.6	0.2	0.1
	-0.229002	0.9	0.7	0.1	0.3	0.1	0.1	0	0.4	0	0.4	0.5	0.1
	-0.229002	0.9	0.7	0.1	0.4	0.2	0.1	0.2	0	0	0.5	0.4	0.1
	-0.228991	0.9	0.7	0.1	0.2	0.1	0.4	0.1	0.1	0	0.5	0.4	0.1
	-0.228979	0.9	0.7	0.1	0	0	0.7	0	0.2	0	0.5	0.4	0.1
	-0.228941	0.9	0.7	0.1	0.2	0	0.1	0.2	0.4	0	0.2	0.7	0.1
	-0.22894	0.9	0.7	0.1	0.3	0.1	0.1	0.4	0	-1.11022e-16	0.3	0.6	0.1
	-0.228929	0.9	0.7	0.1	0.1	0	0.4	0.3	0.1	-1.11022e-16	0.3	0.6	0.1
	-0.228878	0.9	0.7	0.1	0.2	0	0.1	0.6	0	0	0.1	0.8	0.1
	-0.228806	0.9	0.7	0.1	0.6	0.2	-5.55112e-17	0	0.1	-1.11022e-16	0.6	0.3	0.1
	-0.228773	0.9	0.7	0.1	0.2	0	-2.77556e-17	0.5	0.2	0.1	0.6	0.2	0.1
	-0.228744	0.9	0.7	0.1	0.4	0	0	0	0.5	-1.11022e-16	0.3	0.6	0.1
	-0.228744	0.9	0.7	0.1	0.5	0.1	8.32667e-17	0.2	0.1	0	0.4	0.5	0.1
	-0.228732	0.9	0.7	0.1	0.3	0	0.3	0.1	0.2	0	0.4	0.5	0.1
	-0.228682	0.9	0.7	0.1	0.4	0	0	0.4	0.1	0	0.2	0.7	0.1
	-0.228576	0.9	0.7	0.1	0	0.5	1.11022e-16	0.2	0.2	0	0.5	0.4	0.1
	-0.228524	0.9	0.7	0.1	0.4	0	0.5	0	0	-1.11022e-16	0.6	0.3	0.1
	-0.228306	0.9	0.7	0.1	0	0.4	0.2	0.3	0	0	0.5	0.4	0.1
	-0.228277	0.9	0.7	0.1	0.7	0	0.1	0.1	0	0	0.5	0.4	0.1
	-0.22811	0.9	0.7	0.1	0.2	0.4	0.1	0.1	0.1	-1.11022e-16	0.6	0.3	0.1
	-0.228098	0.9	0.7	0.1	0	0.3	0.4	0	0.2	-1.11022e-16	0.6	0.3	0.1
	-0.228048	0.9	0.7	0.1	0	0.2	0.1	0.1	0.5	-1.11022e-16	0.3	0.6	0.1
	-0.228048	0.9	0.7	0.1	0.1	0.3	0.1	0.3	0.1	0	0.4	0.5	0.1
	-0.227986	0.9	0.7	0.1	0	0.2	0.1	0.5	0.1	0	0.2	0.7	0.1
	-0.227851	0.9	0.7	0.1	0.3	0.3	-1.11022e-16	0.1	0.2	0	0.5	0.4	0.1
	-0.22784	0.9	0.7	0.1	0.1	0.2	0.3	0	0.3	0	0.5	0.4	0.1
	-0.227828	0.9	0.7	0.1	0	0.2	0.6	0.1	0	-1.11022e-16	0.6	0.3	0.1
	-0.22779	0.9	0.7	0.1	0.1	0.1	-8.32667e-17	0.1	0.6	0	0.2	0.7	0.1
	-0.227778	0.9	0.7	0.1	0	0.1	0.3	0.2	0.3	-1.11022e-16	0.3	0.6	0.1
	-0.227728	0.9	0.7	0.1	0	0	-1.38778e-16	0.3	0.6	0	0	0.9	0.1
	-0.227728	0.9	0.7	0.1	0.1	0.1	-2.77556e-17	0.5	0.2	0	0.1	0.8	0.1
	-0.227582	0.9	0.7	0.1	0.2	0.1	0.2	0	0.4	0	0.4	0.5	0.1
	-0.227581	0.9	0.7	0.1	0.3	0.2	0.2	0.2	0	0	0.5	0.4	0.1
	-0.22757	0.9	0.7	0.1	0.1	0.1	0.5	0.1	0.1	0	0.5	0.4	0.1
	-0.22752	0.9	0.7	0.1	0.1	0	0.2	0.2	0.4	0	0.2	0.7	0.1
	-0.227519	0.9	0.7	0.1	0.2	0.1	0.2	0.4	0	-1.11022e-16	0.3	0.6	0.1
	-0.227508	0.9	0.7	0.1	0	0	0.5	0.3	0.1	-1.11022e-16	0.3	0.6	0.1
	-0.227458	0.9	0.7	0.1	0.1	0	0.2	0.6	0	0	0.1	0.8	0.1
	-0.227385	0.9	0.7	0.1	0.5	0.2	0.1	0	0.1	-1.11022e-16	0.6	0.3	0.1
	-0.227352	0.9	0.7	0.1	0.1	0	0.1	0.5	0.2	0.1	0.6	0.2	0.1
	-0.227324	0.9	0.7	0.1	0.3	0	0.1	0	0.5	-1.11022e-16	0.3	0.6	0.1
	-0.227323	0.9	0.7	0.1	0.4	0.1	0.1	0.2	0.1	0	0.4	0.5	0.1
	-0.227312	0.9	0.7	0.1	0.2	0	0.4	0.1	0.2	0	0.4	0.5	0.1
	-0.227261	0.9	0.7	0.1	0.3	0	0.1	0.4	0.1	0	0.2	0.7	0.1
	-0.227104	0.9	0.7	0.1	0.3	0	0.6	0	0	-1.11022e-16	0.6	0.3	0.1
	-0.227065	0.9	0.7	0.1	0.5	0	1.11022e-16	0.2	0.2	-1.11022e-16	0.3	0.6	0.1
	-0.226959	0.9	0.7	0.1	0.1	0.5	0	0	0.3	-1.11022e-16	0.6	0.3	0.1
	-0.226897	0.9	0.7	0.1	0	0.4	0	0.2	0.3	0	0.4	0.5	0.1
	-0.226857	0.9	0.7	0.1	0.6	0	0.2	0.1	0	0	0.5	0.4	0.1
	-0.226689	0.9	0.7	0.1	0.1	0.4	0.2	0.1	0.1	-1.11022e-16	0.6	0.3	0.1
	-0.226627	0.9	0.7	0.1	0	0.3	0.2	0.3	0.1	0	0.4	0.5	0.1
	-0.226431	0.9	0.7	0.1	0.2	0.3	0.1	0.1	0.2	0	0.5	0.4	0.1
	-0.226419	0.9	0.7	0.1	0	0.2	0.4	0	0.3	0	0.5	0.4	0.1
	-0.226369	0.9	0.7	0.1	0	0.1	0.1	0.1	0.6	0	0.2	0.7	0.1
	-0.226369	0.9	0.7	0.1	0.1	0.2	0.1	0.3	0.2	-1.11022e-16	0.3	0.6	0.1
	-0.226307	0.9	0.7	0.1	0	0.1	0.1	0.5	0.2	0	0.1	0.8	0.1
	-0.226201	0.9	0.7	0.1	0	0.1	-5.55112e-17	0.4	0.4	0.1	0.6	0.2	0.1
	-0.226172	0.9	0.7	0.1	0.3	0.2	-5.55112e-17	0.1	0.3	0	0.4	0.5	0.1
	-0.226161	0.9	0.7	0.1	0.1	0.1	0.3	0	0.4	0	0.4	0.5	0.1
	-0.226161	0.9	0.7	0.1	0.2	0.2	0.3	0.2	0	0	0.5	0.4	0.1
	-0.226149	0.9	0.7	0.1	0	0.1	0.6	0.1	0.1	0	0.5	0.4	0.1
	-0.226111	0.9	0.7	0.1	0.1	0	-5.55112e-17	0.1	0.7	0	0.1	0.8	0.1
	-0.226099	0.9	0.7	0.1	0	0	0.3	0.2	0.4	0	0.2	0.7	0.1
	-0.226099	0.9	0.7	0.1	0.1	0.1	0.3	0.4	0	-1.11022e-16	0.3	0.6	0.1
	-0.226049	0.9	0.7	0.1	0.1	0	-5.55112e-17	0.5	0.3	0	0	0.9	0.1
	-0.226037	0.9	0.7	0.1	0	0	0.3	0.6	0	0	0.1	0.8	0.1
	-0.225964	0.9	0.7	0.1	0.4	0.2	0.2	0	0.1	-1.11022e-16	0.6	0.3	0.1
	-0.225931	0.9	0.7	0.1	0	0	0.2	0.5	0.2	0.1	0.6	0.2	0.1
	-0.225903	0.9	0.7	0.1	0.2	0	0.2	0	0.5	-1.11022e-16	0.3	0.6	0.1
	-0.225902	0.9	0.7	0.1	0.3	0.1	0.2	0.2	0.1	0	0.4	0.5	0.1
	-0.225891	0.9	0.7	0.1	0.1	0	0.5	0.1	0.2	0	0.4	0.5	0.1
	-0.22584	0.9	0.7	0.1	0.2	0	0.2	0.4	0.1	0	0.2	0.7	0.1
	-0.225706	0.9	0.7	0.1	0.5	0.1	0.1	0	0.2	0	0.5	0.4	0.1
	-0.225683	0.9	0.7	0.1	0.2	0	0.7	0	0	-1.11022e-16	0.6	0.3	0.1
	-0.225644	0.9	0.7	0.1	0.4	0	0.1	0.2	0.2	-1.11022e-16	0.3	0.6	0.1
	-0.225538	0.9	0.7	0.1	0	0.5	0.1	0	0.3	-1.11022e-16	0.6	0.3	0.1
	-0.225448	0.9	0.7	0.1	0.6	0	-1.11022e-16	0	0.3	0	0.4	0.5	0.1
	-0.225436	0.9	0.7	0.1	0.5	0	0.3	0.1	0	0	0.5	0.4	0.1
	-0.22528	0.9	0.7	0.1	0.1	0.4	0	0	0.4	0	0.5	0.4	0.1
	-0.22528	0.9	0.7	0.1	0.2	0.5	0	0.2	0	-1.11022e-16	0.6	0.3	0.1
	-0.225268	0.9	0.7	0.1	0	0.4	0.3	0.1	0.1	-1.11022e-16	0.6	0.3	0.1
	-0.225218	0.9	0.7	0.1	0	0.3	0	0.2	0.4	-1.11022e-16	0.3	0.6	0.1
	-0.225218	0.9	0.7	0.1	0.1	0.4	0	0.4	0	0	0.4	0.5	0.1
	-0.225156	0.9	0.7	0.1	0	0.3	-1.11022e-16	0.6	0	0	0.2	0.7	0.1
	-0.22501	0.9	0.7	0.1	0.1	0.3	0.2	0.1	0.2	0	0.5	0.4	0.1
	-0.224948	0.9	0.7	0.1	0	0.2	0.2	0.3	0.2	-1.11022e-16	0.3	0.6	0.1
	-0.224752	0.9	0.7	0.1	0.2	0.2	0.1	0.1	0.3	0	0.4	0.5	0.1
	-0.224741	0.9	0.7	0.1	0	0.1	0.4	0	0.4	0	0.4	0.5	0.1
	-0.22474	0.9	0.7	0.1	0.1	0.2	0.4	0.2	0	0	0.5	0.4	0.1
	-0.22469	0.9	0.7	0.1	0	0	0.1	0.1	0.7	0	0.1	0.8	0.1
	-0.22469	0.9	0.7	0.1	0.1	0.1	0.1	0.3	0.3	0	0.2	0.7	0.1
	-0.224678	0.9	0.7	0.1	0	0.1	0.4	0.4	0	-1.11022e-16	0.3	0.6	0.1
	-0.224628	0.9	0.7	0.1	0	0	0.1	0.5	0.3	0	0	0.9	0.1
	-0.224585	0.9	0.7	0.1	0	0	-2.77556e-17	0	0.9	0.1	0.6	0.2	0.1
	-0.224555	0.9	0.7	0.1	0.5	0.3	0	0.1	0	-1.11022e-16	0.6	0.3	0.1
	-0.224544	0.9	0.7	0.1	0.3	0.2	0.3	0	0.1	-1.11022e-16	0.6	0.3	0.1
	-0.224522	0.9	0.7	0.1	0	0	-2.77556e-17	0.4	0.5	0.1	0.5	0.3	0.1
	-0.224493	0.9	0.7	0.1	0.3	0.1	-2.77556e-17	0.1	0.4	-1.11022e-16	0.3	0.6	0.1
	-0.224493	0.9	0.7	0.1	0.4	0.2	-5.55112e-17	0.3	0	0	0.4	0.5	0.1
	-0.224482	0.9	0.7	0.1	0.1	0	0.3	0	0.5	-1.11022e-16	0.3	0.6	0.1
	-0.224482	0.9	0.7	0.1	0.2	0.1	0.3	0.2	0.1	0	0.4	0.5	0.1
	-0.224471	0.9	0.7	0.1	0	0	0.6	0.1	0.2	0	0.4	0.5	0.1
	-0.224432	0.9	0.7	0.1	0.2	0	-8.32667e-17	0.3	0.4	0	0.1	0.8	0.1
	-0.224431	0.9	0.7	0.1	0.3	0.1	-2.77556e-17	0.5	0	0	0.2	0.7	0.1
	-0.22442	0.9	0.7	0.1	0.1	0	0.3	0.4	0.1	0	0.2	0.7	0.1
	-0.224285	0.9	0.7	0.1	0.4	0.1	0.2	0	0.2	0	0.5	0.4	0.1
	-0.224262	0.9	0.7	0.1	0.1	0	0.8	0	0	-1.11022e-16	0.6	0.3	0.1
	-0.224223	0.9	0.7	0.1	0.3	0	0.2	0.2	0.2	-1.11022e-16	0.3	0.6	0.1
	-0.224027	0.9	0.7	0.1	0.5	0	0.1	0	0.3	0	0.4	0.5	0.1
	-0.224015	0.9	0.7	0.1	0.4	0	0.4	0.1	0	0	0.5	0.4	0.1
	-0.223859	0.9	0.7	0.1	0	0.4	0.1	0	0.4	0	0.5	0.4	0.1
	-0.223859	0.9	0.7	0.1	0.1	0.5	0.1	0.2	0	-1.11022e-16	0.6	0.3	0.1
	-0.22383	0.9	0.7	0.1	0.8	0.1	-2.77556e-17	0	0	-1.11022e-16	0.6	0.3	0.1
	-0.223797	0.9	0.7	0.1	0	0.4	0.1	0.4	0	0	0.4	0.5	0.1
	-0.223768	0.9	0.7	0.1	0.7	0	0	0.2	0	0	0.4	0.5	0.1
	-0.223601	0.9	0.7	0.1	0.1	0.3	0	0	0.5	0	0.4	0.5	0.1
	-0.223601	0.9	0.7	0.1	0.2	0.4	5.55112e-17	0.2	0.1	0	0.5	0.4	0.1
	-0.223589	0.9	0.7	0.1	0	0.3	0.3	0.1	0.2	0	0.5	0.4	0.1
	-0.223539	0.9	0.7	0.1	0	0.2	2.77556e-17	0.2	0.5	0	0.2	0.7	0.1
	-0.223539	0.9	0.7	0.1	0.1	0.3	0	0.4	0.1	-1.11022e-16	0.3	0.6	0.1
	-0.223477	0.9	0.7	0.1	0	0.2	-8.32667e-17	0.6	0.1	0	0.1	0.8	0.1
	-0.223331	0.9	0.7	0.1	0.1	0.2	0.2	0.1	0.3	0	0.4	0.5	0.1
	-0.223319	0.9	0.7	0.1	0	0.2	0.5	0.2	0	0	0.5	0.4	0.1
	-0.223269	0.9	0.7	0.1	0	0.1	0.2	0.3	0.3	0	0.2	0.7	0.1
	-0.223134	0.9	0.7	0.1	0.4	0.3	0.1	0.1	0	-1.11022e-16	0.6	0.3	0.1
	-0.223123	0.9	0.7	0.1	0.2	0.2	0.4	0	0.1	-1.11022e-16	0.6	0.3	0.1
	-0.223101	0.9	0.7	0.1	0	0.1	0.1	0.6	0.1	0.1	0.6	0.2	0.1
	-0.223073	0.9	0.7	0.1	0.2	0.1	0.1	0.1	0.4	-1.11022e-16	0.3	0.6	0.1
	-0.223072	0.9	0.7	0.1	0.3	0.2	0.1	0.3	0	0	0.4	0.5	0.1
	-0.223062	0.9	0.7	0.1	0	0	0.4	0	0.5	-1.11022e-16	0.3	0.6	0.1
	-0.223061	0.9	0.7	0.1	0.1	0.1	0.4	0.2	0.1	0	0.4	0.5	0.1
	-0.223011	0.9	0.7	0.1	0.1	0	0.1	0.3	0.4	0	0.1	0.8	0.1
	-0.22301	0.9	0.7	0.1	0.2	0.1	0.1	0.5	0	0	0.2	0.7	0.1
	-0.222999	0.9	0.7	0.1	0	0	0.4	0.4	0.1	0	0.2	0.7	0.1
	-0.222876	0.9	0.7	0.1	0.5	0.2	5.55112e-17	0.1	0.1	0	0.5	0.4	0.1
	-0.222865	0.9	0.7	0.1	0.3	0.1	0.3	0	0.2	0	0.5	0.4	0.1
	-0.222842	0.9	0.7	0.1	0	0	0.9	0	0	-1.11022e-16	0.6	0.3	0.1
	-0.222815	0.9	0.7	0.1	0.3	0	0	0.1	0.5	0	0.2	0.7	0.1
	-0.222803	0.9	0.7	0.1	0.2	0	0.3	0.2	0.2	-1.11022e-16	0.3	0.6	0.1
	-0.222752	0.9	0.7	0.1	0.3	0	0	0.5	0.1	0	0.1	0.8	0.1
	-0.222708	0.9	0.7	0.1	0	0.6	-1.11022e-16	0.1	0.2	-1.11022e-16	0.6	0.3	0.1
	-0.222606	0.9	0.7	0.1	0.4	0	0.2	0	0.3	0	0.4	0.5	0.1
	-0.222595	0.9	0.7	0.1	0.3	0	0.5	0.1	0	0	0.5	0.4	0.1
	-0.222438	0.9	0.7	0.1	0	0.5	0.2	0.2	0	-1.11022e-16	0.6	0.3	0.1
	-0.22241	0.9	0.7	0.1	0.7	0.1	0.1	0	0	-1.11022e-16	0.6	0.3	0.1
	-0.222348	0.9	0.7	0.1	0.6	0	0.1	0.2	0	0	0.4	0.5	0.1
	-0.222181	0.9	0.7	0.1	0	0.3	0.1	0	0.5	0	0.4	0.5	0.1
	-0.22218	0.9	0.7	0.1	0.1	0.4	0.1	0.2	0.1	0	0.5	0.4	0.1
	-0.222151	0.9	0.7	0.1	0.8	0	0	0	0.1	0	0.5	0.4	0.1
	-0.222118	0.9	0.7	0.1	0	0.3	0.1	0.4	0.1	-1.11022e-16	0.3	0.6	0.1
	-0.221984	0.9	0.7	0.1	0.3	0.4	0	0	0.2	-1.11022e-16	0.6	0.3	0.1
	-0.221922	0.9	0.7	0.1	0.1	0.2	-8.32667e-17	0	0.6	-1.11022e-16	0.3	0.6	0.1
	-0.221922	0.9	0.7	0.1	0.2	0.3	5.55112e-17	0.2	0.2	0	0.4	0.5	0.1
	-0.221911	0.9	0.7	0.1	0	0.2	0.3	0.1	0.3	0	0.4	0.5	0.1
	-0.22186	0.9	0.7	0.1	0.1	0.2	-8.32667e-17	0.4	0.2	0	0.2	0.7	0.1
	-0.221714	0.9	0.7	0.1	0.3	0.3	0.2	0.1	0	-1.11022e-16	0.6	0.3	0.1
	-0.221702	0.9	0.7	0.1	0.1	0.2	0.5	0	0.1	-1.11022e-16	0.6	0.3	0.1
	-0.221652	0.9	0.7	0.1	0.1	0.1	0.2	0.1	0.4	-1.11022e-16	0.3	0.6	0.1
	-0.221652	0.9	0.7	0.1	0.2	0.2	0.2	0.3	0	0	0.4	0.5	0.1
	-0.22164	0.9	0.7	0.1	0	0.1	0.5	0.2	0.1	0	0.4	0.5	0.1
	-0.22159	0.9	0.7	0.1	0	0	0.2	0.3	0.4	0	0.1	0.8	0.1
	-0.22159	0.9	0.7	0.1	0.1	0.1	0.2	0.5	0	0	0.2	0.7	0.1
	-0.221485	0.9	0.7	0.1	0	0	0.1	0.2	0.6	0.1	0.6	0.2	0.1
	-0.221455	0.9	0.7	0.1	0.4	0.2	0.1	0.1	0.1	0	0.5	0.4	0.1
	-0.221444	0.9	0.7	0.1	0.2	0.1	0.4	0	0.2	0	0.5	0.4	0.1
	-0.221422	0.9	0.7	0.1	0	0	0.1	0.6	0.2	0.1	0.5	0.3	0.1
	-0.221394	0.9	0.7	0.1	0.2	0	0.1	0.1	0.5	0	0.2	0.7	0.1
	-0.221393	0.9	0.7	0.1	0.3	0.1	0.1	0.3	0.1	-1.11022e-16	0.3	0.6	0.1
	-0.221382	0.9	0.7	0.1	0.1	0	0.4	0.2	0.2	-1.11022e-16	0.3	0.6	0.1
	-0.221332	0.9	0.7	0.1	0.2	0	0.1	0.5	0.1	0	0.1	0.8	0.1
	-0.221226	0.9	0.7	0.1	0.2	0	-8.32667e-17	0.4	0.3	0.1	0.6	0.2	0.1
	-0.221197	0.9	0.7	0.1	0.5	0.1	-2.77556e-17	0.1	0.2	0	0.4	0.5	0.1
	-0.221186	0.9	0.7	0.1	0.3	0	0.3	0	0.3	0	0.4	0.5	0.1
	-0.221174	0.9	0.7	0.1	0.2	0	0.6	0.1	0	0	0.5	0.4	0.1
	-0.221135	0.9	0.7	0.1	0.4	0	-1.11022e-16	0.3	0.2	0	0.2	0.7	0.1
	-0.221029	0.9	0.7	0.1	0	0.5	0	0.1	0.3	0	0.5	0.4	0.1
	-0.220989	0.9	0.7	0.1	0.6	0.1	0.2	0	0	-1.11022e-16	0.6	0.3	0.1
	-0.220927	0.9	0.7	0.1	0.5	0	0.2	0.2	0	0	0.4	0.5	0.1
	-0.220759	0.9	0.7	0.1	0	0.4	0.2	0.2	0.1	0	0.5	0.4	0.1
	-0.220731	0.9	0.7	0.1	0.7	0	0.1	0	0.1	0	0.5	0.4	0.1
	-0.220563	0.9	0.7	0.1	0.2	0.4	0.1	0	0.2	-1.11022e-16	0.6	0.3	0.1
	-0.220502	0.9	0.7	0.1	0	0.2	0.1	0	0.6	-1.11022e-16	0.3	0.6	0.1
	-0.220501	0.9	0.7	0.1	0.1	0.3	0.1	0.2	0.2	0	0.4	0.5	0.1
	-0.220439	0.9	0.7	0.1	0	0.2	0.1	0.4	0.2	0	0.2	0.7	0.1
	-0.220305	0.9	0.7	0.1	0.3	0.3	-1.11022e-16	0	0.3	0	0.5	0.4	0.1
	-0.220293	0.9	0.7	0.1	0.2	0.3	0.3	0.1	0	-1.11022e-16	0.6	0.3	0.1
	-0.220282	0.9	0.7	0.1	0	0.2	0.6	0	0.1	-1.11022e-16	0.6	0.3	0.1
	-0.220243	0.9	0.7	0.1	0.1	0.1	-8.32667e-17	0	0.7	0	0.2	0.7	0.1
	-0.220232	0.9	0.7	0.1	0	0.1	0.3	0.1	0.4	-1.11022e-16	0.3	0.6	0.1
	-0.220231	0.9	0.7	0.1	0.1	0.2	0.3	0.3	0	0	0.4	0.5	0.1
	-0.220181	0.9	0.7	0.1	0	0	-2.77556e-17	0.2	0.7	0	0	0.9	0.1
	-0.220181	0.9	0.7	0.1	0.1	0.1	-8.32667e-17	0.4	0.3	0	0.1	0.8	0.1
	-0.220169	0.9	0.7	0.1	0	0.1	0.3	0.5	0	0	0.2	0.7	0.1
	-0.220035	0.9	0.7	0.1	0.3	0.2	0.2	0.1	0.1	0	0.5	0.4	0.1
	-0.220023	0.9	0.7	0.1	0.1	0.1	0.5	0	0.2	0	0.5	0.4	0.1
	-0.219973	0.9	0.7	0.1	0.1	0	0.2	0.1	0.5	0	0.2	0.7	0.1
	-0.219973	0.9	0.7	0.1	0.2	0.1	0.2	0.3	0.1	-1.11022e-16	0.3	0.6	0.1
	-0.219962	0.9	0.7	0.1	0	0	0.5	0.2	0.2	-1.11022e-16	0.3	0.6	0.1
	-0.219911	0.9	0.7	0.1	0.1	0	0.2	0.5	0.1	0	0.1	0.8	0.1
	-0.219805	0.9	0.7	0.1	0.1	0	0.1	0.4	0.3	0.1	0.6	0.2	0.1
	-0.219776	0.9	0.7	0.1	0.4	0.1	0.1	0.1	0.2	0	0.4	0.5	0.1
	-0.219765	0.9	0.7	0.1	0.2	0	0.4	0	0.3	0	0.4	0.5	0.1
	-0.219753	0.9	0.7	0.1	0.1	0	0.7	0.1	0	0	0.5	0.4	0.1
	-0.219714	0.9	0.7	0.1	0.3	0	0.1	0.3	0.2	0	0.2	0.7	0.1
	-0.219568	0.9	0.7	0.1	0.5	0.1	0.3	0	0	-1.11022e-16	0.6	0.3	0.1
	-0.219547	0.9	0.7	0.1	0.3	0	-1.11022e-16	0.6	0	0.1	0.6	0.2	0.1
	-0.219518	0.9	0.7	0.1	0.5	0	0	0.1	0.3	-1.11022e-16	0.3	0.6	0.1
	-0.219506	0.9	0.7	0.1	0.4	0	0.3	0.2	0	0	0.4	0.5	0.1
	-0.219351	0.9	0.7	0.1	0	0.4	0	0.1	0.4	0	0.4	0.5	0.1
	-0.21935	0.9	0.7	0.1	0.1	0.5	0	0.3	0	0	0.5	0.4	0.1
	-0.21931	0.9	0.7	0.1	0.6	0	0.2	0	0.1	0	0.5	0.4	0.1
	-0.219288	0.9	0.7	0.1	0	0.4	0	0.5	0	-1.11022e-16	0.3	0.6	0.1
	-0.219142	0.9	0.7	0.1	0.1	0.4	0.2	0	0.2	-1.11022e-16	0.6	0.3	0.1
	-0.21908	0.9	0.7	0.1	0	0.3	0.2	0.2	0.2	0	0.4	0.5	0.1
	-0.218884	0.9	0.7	0.1	0.2	0.3	0.1	0	0.3	0	0.5	0.4	0.1
	-0.218872	0.9	0.7	0.1	0.1	0.3	0.4	0.1	0	-1.11022e-16	0.6	0.3	0.1
	-0.218823	0.9	0.7	0.1	0	0.1	0.1	0	0.7	0	0.2	0.7	0.1
	-0.218822	0.9	0.7	0.1	0.1	0.2	0.1	0.2	0.3	-1.11022e-16	0.3	0.6	0.1
	-0.21881	0.9	0.7	0.1	0	0.2	0.4	0.3	0	0	0.4	0.5	0.1
	-0.21876	0.9	0.7	0.1	0	0.1	0.1	0.4	0.3	0	0.1	0.8	0.1
	-0.218655	0.9	0.7	0.1	0	0.1	-5.55112e-17	0.3	0.5	0.1	0.6	0.2	0.1
	-0.218626	0.9	0.7	0.1	0.3	0.2	-5.55112e-17	0	0.4	0	0.4	0.5	0.1
	-0.218625	0.9	0.7	0.1	0.4	0.3	0	0.2	0	0	0.5	0.4	0.1
	-0.218614	0.9	0.7	0.1	0.2	0.2	0.3	0.1	0.1	0	0.5	0.4	0.1
	-0.218603	0.9	0.7	0.1	0	0.1	0.6	0	0.2	0	0.5	0.4	0.1
	-0.218564	0.9	0.7	0.1	0.1	0	-5.55112e-17	0	0.8	0	0.1	0.8	0.1
	-0.218563	0.9	0.7	0.1	0.3	0.2	-5.55112e-17	0.4	0	-1.11022e-16	0.3	0.6	0.1
	-0.218553	0.9	0.7	0.1	0	0	0.3	0.1	0.5	0	0.2	0.7	0.1
	-0.218552	0.9	0.7	0.1	0.1	0.1	0.3	0.3	0.1	-1.11022e-16	0.3	0.6	0.1
	-0.218502	0.9	0.7	0.1	0.1	0	-5.55112e-17	0.4	0.4	0	0	0.9	0.1
	-0.21849	0.9	0.7	0.1	0	0	0.3	0.5	0.1	0	0.1	0.8	0.1
	-0.218385	0.9	0.7	0.1	0	0	0.2	0.4	0.3	0.1	0.6	0.2	0.1
	-0.218356	0.9	0.7	0.1	0.3	0.1	0.2	0.1	0.2	0	0.4	0.5	0.1
	-0.218344	0.9	0.7	0.1	0.1	0	0.5	0	0.3	0	0.4	0.5	0.1
	-0.218333	0.9	0.7	0.1	0	0	0.8	0.1	0	0	0.5	0.4	0.1
	-0.218294	0.9	0.7	0.1	0.2	0	0.2	0.3	0.2	0	0.2	0.7	0.1
	-0.218148	0.9	0.7	0.1	0.4	0.1	0.4	0	0	-1.11022e-16	0.6	0.3	0.1
	-0.218126	0.9	0.7	0.1	0.2	0	0.1	0.6	0	0.1	0.6	0.2	0.1
	-0.218097	0.9	0.7	0.1	0.4	0	0.1	0.1	0.3	-1.11022e-16	0.3	0.6	0.1
	-0.218086	0.9	0.7	0.1	0.3	0	0.4	0.2	0	0	0.4	0.5	0.1
	-0.217929	0.9	0.7	0.1	0	0.5	0.1	0.3	0	0	0.5	0.4	0.1
	-0.217889	0.9	0.7	0.1	0.5	0	0.3	0	0.1	0	0.5	0.4	0.1
	-0.217839	0.9	0.7	0.1	0.6	0	-1.11022e-16	0.3	0	-1.11022e-16	0.3	0.6	0.1
	-0.217733	0.9	0.7	0.1	0.2	0.5	0	0.1	0.1	-1.11022e-16	0.6	0.3	0.1
	-0.217722	0.9	0.7	0.1	0	0.4	0.3	0	0.2	-1.11022e-16	0.6	0.3	0.1
	-0.217672	0.9	0.7	0.1	0	0.3	0	0.1	0.5	-1.11022e-16	0.3	0.6	0.1
	-0.217671	0.9	0.7	0.1	0.1	0.4	0	0.3	0.1	0	0.4	0.5	0.1
	-0.217609	0.9	0.7	0.1	0	0.3	0	0.5	0.1	0	0.2	0.7	0.1
	-0.217463	0.9	0.7	0.1	0.1	0.3	0.2	0	0.3	0	0.5	0.4	0.1
	-0.217452	0.9	0.7	0.1	0	0.3	0.5	0.1	0	-1.11022e-16	0.6	0.3	0.1
	-0.217402	0.9	0.7	0.1	0	0.2	0.2	0.2	0.3	-1.11022e-16	0.3	0.6	0.1
	-0.217205	0.9	0.7	0.1	0.2	0.2	0.1	0	0.4	0	0.4	0.5	0.1
	-0.217205	0.9	0.7	0.1	0.3	0.3	0.1	0.2	0	0	0.5	0.4	0.1
	-0.217193	0.9	0.7	0.1	0.1	0.2	0.4	0.1	0.1	0	0.5	0.4	0.1
	-0.217144	0.9	0.7	0.1	0	0	0.1	0	0.8	0	0.1	0.8	0.1
	-0.217143	0.9	0.7	0.1	0.1	0.1	0.1	0.2	0.4	0	0.2	0.7	0.1
	-0.217143	0.9	0.7	0.1	0.2	0.2	0.1	0.4	0	-1.11022e-16	0.3	0.6	0.1
	-0.217131	0.9	0.7	0.1	0	0.1	0.4	0.3	0.1	-1.11022e-16	0.3	0.6	0.1
	-0.217081	0.9	0.7	0.1	0	0	0.1	0.4	0.4	0	0	0.9	0.1
	-0.217081	0.9	0.7	0.1	0.1	0.1	0.1	0.6	0	0	0.1	0.8	0.1
	-0.217008	0.9	0.7	0.1	0.5	0.3	0	0	0.1	-1.11022e-16	0.6	0.3	0.1
	-0.216976	0.9	0.7	0.1	0	0	-1.38778e-16	0.3	0.6	0.1	0.5	0.3	0.1
	-0.216975	0.9	0.7	0.1	0.1	0.1	-2.77556e-17	0.5	0.2	0.1	0.6	0.2	0.1
	-0.216947	0.9	0.7	0.1	0.3	0.1	-2.77556e-17	0	0.5	-1.11022e-16	0.3	0.6	0.1
	-0.216946	0.9	0.7	0.1	0.4	0.2	5.55112e-17	0.2	0.1	0	0.4	0.5	0.1
	-0.216935	0.9	0.7	0.1	0.2	0.1	0.3	0.1	0.2	0	0.4	0.5	0.1
	-0.216924	0.9	0.7	0.1	0	0	0.6	0	0.3	0	0.4	0.5	0.1
	-0.216885	0.9	0.7	0.1	0.2	0	2.77556e-17	0.2	0.5	0	0.1	0.8	0.1
	-0.216873	0.9	0.7	0.1	0.1	0	0.3	0.3	0.2	0	0.2	0.7	0.1
	-0.216823	0.9	0.7	0.1	0.2	0	-8.32667e-17	0.6	0.1	0	0	0.9	0.1
	-0.216727	0.9	0.7	0.1	0.3	0.1	0.5	0	0	-1.11022e-16	0.6	0.3	0.1
	-0.216705	0.9	0.7	0.1	0.1	0	0.2	0.6	0	0.1	0.6	0.2	0.1
	-0.216677	0.9	0.7	0.1	0.3	0	0.2	0.1	0.3	-1.11022e-16	0.3	0.6	0.1
	-0.216665	0.9	0.7	0.1	0.2	0	0.5	0.2	0	0	0.4	0.5	0.1
	-0.21648	0.9	0.7	0.1	0.6	0.1	0.1	0.1	0	0	0.5	0.4	0.1
	-0.216469	0.9	0.7	0.1	0.4	0	0.4	0	0.1	0	0.5	0.4	0.1
	-0.216418	0.9	0.7	0.1	0.5	0	0.1	0.3	0	-1.11022e-16	0.3	0.6	0.1
	-0.216312	0.9	0.7	0.1	0.1	0.5	0.1	0.1	0.1	-1.11022e-16	0.6	0.3	0.1
	-0.21625	0.9	0.7	0.1	0	0.4	0.1	0.3	0.1	0	0.4	0.5	0.1
	-0.216222	0.9	0.7	0.1	0.7	0	0	0.1	0.1	0	0.4	0.5	0.1
	-0.216054	0.9	0.7	0.1	0.2	0.4	-5.55112e-17	0.1	0.2	0	0.5	0.4	0.1
	-0.216043	0.9	0.7	0.1	0	0.3	0.3	0	0.3	0	0.5	0.4	0.1
	-0.215993	0.9	0.7	0.1	0	0.2	-8.32667e-17	0.1	0.6	0	0.2	0.7	0.1
	-0.215992	0.9	0.7	0.1	0.1	0.3	-1.11022e-16	0.3	0.2	-1.11022e-16	0.3	0.6	0.1
	-0.21593	0.9	0.7	0.1	0	0.2	-2.77556e-17	0.5	0.2	0	0.1	0.8	0.1
	-0.215785	0.9	0.7	0.1	0.1	0.2	0.2	0	0.4	0	0.4	0.5	0.1
	-0.215784	0.9	0.7	0.1	0.2	0.3	0.2	0.2	0	0	0.5	0.4	0.1
	-0.215773	0.9	0.7	0.1	0	0.2	0.5	0.1	0.1	0	0.5	0.4	0.1
	-0.215723	0.9	0.7	0.1	0	0.1	0.2	0.2	0.4	0	0.2	0.7	0.1
	-0.215722	0.9	0.7	0.1	0.1	0.2	0.2	0.4	0	-1.11022e-16	0.3	0.6	0.1
	-0.21566	0.9	0.7	0.1	0	0.1	0.2	0.6	0	0	0.1	0.8	0.1
	-0.215588	0.9	0.7	0.1	0.4	0.3	0.1	0	0.1	-1.11022e-16	0.6	0.3	0.1
	-0.215555	0.9	0.7	0.1	0	0.1	0.1	0.5	0.2	0.1	0.6	0.2	0.1
	-0.215526	0.9	0.7	0.1	0.2	0.1	0.1	0	0.5	-1.11022e-16	0.3	0.6	0.1
	-0.215526	0.9	0.7	0.1	0.3	0.2	0.1	0.2	0.1	0	0.4	0.5	0.1
	-0.215514	0.9	0.7	0.1	0.1	0.1	0.4	0.1	0.2	0	0.4	0.5	0.1
	-0.215464	0.9	0.7	0.1	0.1	0	0.1	0.2	0.5	0	0.1	0.8	0.1
	-0.215464	0.9	0.7	0.1	0.2	0.1	0.1	0.4	0.1	0	0.2	0.7	0.1
	-0.215453	0.9	0.7	0.1	0	0	0.4	0.3	0.2	0	0.2	0.7	0.1
	-0.215402	0.9	0.7	0.1	0.1	0	0.1	0.6	0.1	0	0	0.9	0.1
	-0.215359	0.9	0.7	0.1	0.1	0	-5.55112e-17	0.1	0.7	0.1	0.6	0.2	0.1
	-0.215329	0.9	0.7	0.1	0.5	0.2	5.55112e-17	0	0.2	0	0.5	0.4	0.1
	-0.215306	0.9	0.7	0.1	0.2	0.1	0.6	0	0	-1.11022e-16	0.6	0.3	0.1
	-0.215296	0.9	0.7	0.1	0.1	0	-5.55112e-17	0.5	0.3	0.1	0.5	0.3	0.1
	-0.215285	0.9	0.7	0.1	0	0	0.3	0.6	0	0.1	0.6	0.2	0.1
	-0.215268	0.9	0.7	0.1	0.3	0	-1.11022e-16	0	0.6	0	0.2	0.7	0.1
	-0.215267	0.9	0.7	0.1	0.4	0.1	8.32667e-17	0.2	0.2	-1.11022e-16	0.3	0.6	0.1
	-0.215256	0.9	0.7	0.1	0.2	0	0.3	0.1	0.3	-1.11022e-16	0.3	0.6	0.1
	-0.215244	0.9	0.7	0.1	0.1	0	0.6	0.2	0	0	0.4	0.5	0.1
	-0.215206	0.9	0.7	0.1	0.3	0	-1.11022e-16	0.4	0.2	0	0.1	0.8	0.1
	-0.215162	0.9	0.7	0.1	0	0.6	-1.11022e-16	0	0.3	-1.11022e-16	0.6	0.3	0.1
	-0.215059	0.9	0.7	0.1	0.5	0.1	0.2	0.1	0	0	0.5	0.4	0.1
	-0.215048	0.9	0.7	0.1	0.3	0	0.5	0	0.1	0	0.5	0.4	0.1
	-0.214997	0.9	0.7	0.1	0.4	0	0.2	0.3	0	-1.11022e-16	0.3	0.6	0.1
	-0.214892	0.9	0.7	0.1	0	0.5	0.2	0.1	0.1	-1.11022e-16	0.6	0.3	0.1
	-0.214801	0.9	0.7	0.1	0.6	0	0.1	0.1	0.1	0	0.4	0.5	0.1
	-0.214633	0.9	0.7	0.1	0.1	0.4	0.1	0.1	0.2	0	0.5	0.4	0.1
	-0.214572	0.9	0.7	0.1	0	0.3	0.1	0.3	0.2	-1.11022e-16	0.3	0.6	0.1
	-0.214375	0.9	0.7	0.1	0.2	0.3	-5.55112e-17	0.1	0.3	0	0.4	0.5	0.1
	-0.214364	0.9	0.7	0.1	0	0.2	0.3	0	0.4	0	0.4	0.5	0.1
	-0.214363	0.9	0.7	0.1	0.1	0.3	0.3	0.2	0	0	0.5	0.4	0.1
	-0.214314	0.9	0.7	0.1	0	0.1	-5.55112e-17	0.1	0.7	0	0.1	0.8	0.1
	-0.214313	0.9	0.7	0.1	0.1	0.2	-8.32667e-17	0.3	0.3	0	0.2	0.7	0.1
	-0.214301	0.9	0.7	0.1	0	0.2	0.3	0.4	0	-1.11022e-16	0.3	0.6	0.1
	-0.214251	0.9	0.7	0.1	0	0.1	-5.55112e-17	0.5	0.3	0	0	0.9	0.1
	-0.214167	0.9	0.7	0.1	0.3	0.3	0.2	0	0.1	-1.11022e-16	0.6	0.3	0.1
	-0.214106	0.9	0.7	0.1	0.1	0.1	0.2	0	0.5	-1.11022e-16	0.3	0.6	0.1
	-0.214105	0.9	0.7	0.1	0.2	0.2	0.2	0.2	0.1	0	0.4	0.5	0.1
	-0.214094	0.9	0.7	0.1	0	0.1	0.5	0.1	0.2	0	0.4	0.5	0.1
	-0.214044	0.9	0.7	0.1	0	0	0.2	0.2	0.5	0	0.1	0.8	0.1
	-0.214043	0.9	0.7	0.1	0.1	0.1	0.2	0.4	0.1	0	0.2	0.7	0.1
	-0.213981	0.9	0.7	0.1	0	0	0.2	0.6	0.1	0	0	0.9	0.1
	-0.213938	0.9	0.7	0.1	0	0	0.1	0.1	0.7	0.1	0.6	0.2	0.1
	-0.213909	0.9	0.7	0.1	0.4	0.2	0.1	0	0.2	0	0.5	0.4	0.1
	-0.213886	0.9	0.7	0.1	0.1	0.1	0.7	0	0	-1.11022e-16	0.6	0.3	0.1
	-0.213876	0.9	0.7	0.1	0	0	0.1	0.5	0.3	0.1	0.5	0.3	0.1
	-0.213847	0.9	0.7	0.1	0.2	0	0.1	0	0.6	0	0.2	0.7	0.1
	-0.213847	0.9	0.7	0.1	0.3	0.1	0.1	0.2	0.2	-1.11022e-16	0.3	0.6	0.1
	-0.213836	0.9	0.7	0.1	0.1	0	0.4	0.1	0.3	-1.11022e-16	0.3	0.6	0.1
	-0.213824	0.9	0.7	0.1	0	0	0.7	0.2	0	0	0.4	0.5	0.1
	-0.213785	0.9	0.7	0.1	0.2	0	0.1	0.4	0.2	0	0.1	0.8	0.1
	-0.213679	0.9	0.7	0.1	0.2	0	-8.32667e-17	0.3	0.4	0.1	0.6	0.2	0.1
	-0.21365	0.9	0.7	0.1	0.5	0.1	-2.77556e-17	0	0.3	0	0.4	0.5	0.1
	-0.213639	0.9	0.7	0.1	0.4	0.1	0.3	0.1	0	0	0.5	0.4	0.1
	-0.213627	0.9	0.7	0.1	0.2	0	0.6	0	0.1	0	0.5	0.4	0.1
	-0.213588	0.9	0.7	0.1	0.4	0	0	0.2	0.3	0	0.2	0.7	0.1
	-0.213577	0.9	0.7	0.1	0.3	0	0.3	0.3	0	-1.11022e-16	0.3	0.6	0.1
	-0.213483	0.9	0.7	0.1	0	0.5	0	0	0.4	0	0.5	0.4	0.1
	-0.213482	0.9	0.7	0.1	0.1	0.6	0	0.2	0	-1.11022e-16	0.6	0.3	0.1
	-0.21342	0.9	0.7	0.1	0	0.5	0	0.4	0	0	0.4	0.5	0.1
	-0.21338	0.9	0.7	0.1	0.5	0	0.2	0.1	0.1	0	0.4	0.5	0.1
	-0.213213	0.9	0.7	0.1	0	0.4	0.2	0.1	0.2	0	0.5	0.4	0.1
	-0.212954	0.9	0.7	0.1	0.1	0.3	0.1	0.1	0.3	0	0.4	0.5	0.1
	-0.212943	0.9	0.7	0.1	0	0.3	0.4	0.2	0	0	0.5	0.4	0.1
	-0.212893	0.9	0.7	0.1	0	0.2	0.1	0.3	0.3	0	0.2	0.7	0.1
	-0.212758	0.9	0.7	0.1	0.4	0.4	0	0.1	0	-1.11022e-16	0.6	0.3	0.1
	-0.212746	0.9	0.7	0.1	0.2	0.3	0.3	0	0.1	-1.11022e-16	0.6	0.3	0.1
	-0.212725	0.9	0.7	0.1	0	0.2	-8.32667e-17	0.6	0.1	0.1	0.6	0.2	0.1
	-0.212696	0.9	0.7	0.1	0.2	0.2	0	0.1	0.4	-1.11022e-16	0.3	0.6	0.1
	-0.212696	0.9	0.7	0.1	0.3	0.3	-1.11022e-16	0.3	0	0	0.4	0.5	0.1
	-0.212685	0.9	0.7	0.1	0	0.1	0.3	0	0.5	-1.11022e-16	0.3	0.6	0.1
	-0.212684	0.9	0.7	0.1	0.1	0.2	0.3	0.2	0.1	0	0.4	0.5	0.1
	-0.212635	0.9	0.7	0.1	0	0	-2.77556e-17	0.1	0.8	0	0	0.9	0.1
	-0.212634	0.9	0.7	0.1	0.1	0.1	-8.32667e-17	0.3	0.4	0	0.1	0.8	0.1
	-0.212634	0.9	0.7	0.1	0.2	0.2	0	0.5	0	0	0.2	0.7	0.1
	-0.212623	0.9	0.7	0.1	0	0.1	0.3	0.4	0.1	0	0.2	0.7	0.1
	-0.212488	0.9	0.7	0.1	0.3	0.2	0.2	0	0.2	0	0.5	0.4	0.1
	-0.212465	0.9	0.7	0.1	0	0.1	0.8	0	0	-1.11022e-16	0.6	0.3	0.1
	-0.212427	0.9	0.7	0.1	0.1	0	0.2	0	0.6	0	0.2	0.7	0.1
	-0.212426	0.9	0.7	0.1	0.2	0.1	0.2	0.2	0.2	-1.11022e-16	0.3	0.6	0.1
	-0.212415	0.9	0.7	0.1	0	0	0.5	0.1	0.3	-1.11022e-16	0.3	0.6	0.1
	-0.212364	0.9	0.7	0.1	0.1	0	0.2	0.4	0.2	0	0.1	0.8	0.1
	-0.212259	0.9	0.7	0.1	0.1	0	0.1	0.3	0.4	0.1	0.6	0.2	0.1
	-0.21223	0.9	0.7	0.1	0.4	0.1	0.1	0	0.3	0	0.4	0.5	0.1
	-0.212218	0.9	0.7	0.1	0.3	0.1	0.4	0.1	0	0	0.5	0.4	0.1
	-0.212207	0.9	0.7	0.1	0.1	0	0.7	0	0.1	0	0.5	0.4	0.1
	-0.212168	0.9	0.7	0.1	0.3	0	0.1	0.2	0.3	0	0.2	0.7	0.1
	-0.212156	0.9	0.7	0.1	0.2	0	0.4	0.3	0	-1.11022e-16	0.3	0.6	0.1
	-0.212062	0.9	0.7	0.1	0	0.6	0.1	0.2	0	-1.11022e-16	0.6	0.3	0.1
	-0.212033	0.9	0.7	0.1	0.7	0.2	-5.55112e-17	0	0	-1.11022e-16	0.6	0.3	0.1
	-0.212	0.9	0.7	0.1	0.3	0	0	0.5	0.1	0.1	0.6	0.2	0.1
	-0.211971	0.9	0.7	0.1	0.5	0	0	0	0.4	-1.11022e-16	0.3	0.6	0.1
	-0.21196	0.9	0.7	0.1	0.4	0	0.3	0.1	0.1	0	0.4	0.5	0.1
	-0.211909	0.9	0.7	0.1	0.5	0	0	0.4	0	0	0.2	0.7	0.1
	-0.211804	0.9	0.7	0.1	0	0.4	0	0	0.5	0	0.4	0.5	0.1
	-0.211803	0.9	0.7	0.1	0.1	0.5	1.11022e-16	0.2	0.1	0	0.5	0.4	0.1
	-0.211741	0.9	0.7	0.1	0	0.4	0	0.4	0.1	-1.11022e-16	0.3	0.6	0.1
	-0.211534	0.9	0.7	0.1	0	0.3	0.2	0.1	0.3	0	0.4	0.5	0.1
	-0.211337	0.9	0.7	0.1	0.3	0.4	0.1	0.1	0	-1.11022e-16	0.6	0.3	0.1
	-0.211326	0.9	0.7	0.1	0.1	0.3	0.4	0	0.1	-1.11022e-16	0.6	0.3	0.1
	-0.211276	0.9	0.7	0.1	0.1	0.2	0.1	0.1	0.4	-1.11022e-16	0.3	0.6	0.1
	-0.211275	0.9	0.7	0.1	0.2	0.3	0.1	0.3	0	0	0.4	0.5	0.1
	-0.211264	0.9	0.7	0.1	0	0.2	0.4	0.2	0.1	0	0.4	0.5	0.1
	-0.211214	0.9	0.7	0.1	0	0.1	0.1	0.3	0.4	0	0.1	0.8	0.1
	-0.211213	0.9	0.7	0.1	0.1	0.2	0.1	0.5	0	0	0.2	0.7	0.1
	-0.211079	0.9	0.7	0.1	0.4	0.3	0	0.1	0.1	0	0.5	0.4	0.1
	-0.211067	0.9	0.7	0.1	0.2	0.2	0.3	0	0.2	0	0.5	0.4	0.1
	-0.211017	0.9	0.7	0.1	0.2	0.1	2.77556e-17	0.1	0.5	0	0.2	0.7	0.1
	-0.211017	0.9	0.7	0.1	0.3	0.2	-5.55112e-17	0.3	0.1	-1.11022e-16	0.3	0.6	0.1
[truncated: 125,212 more rows]

## Sheet: SDS9
Source data for Figure 2
	Supplementary Table 17. Source data for figure 2 (roadmap to net-GHG-negative plastics), and associated assumptions
	year	Emissions (in million metric tons CO2e) from plastic production and end-of-life per year	Total plastic production (including recycled plastics) in Mt	Virgin plastic production (Mt)	Bio-based plastic market (%)	Types of plastic substitutde with bio-based alternatives	Incineration (%)	Landfill (%)	Compost/AD (%)	Mechanical recycling (%)	Chemical recycling (%)
	2024	1080	390	358.498	1	n/a	19.0179	71.95	0.057	8.975	0
	2030a	484	533	403.481	41	PLA, TPS, Bio-PVC, Bio-PE	19.511	51.716	1.637	27	0
	2040	-110.5	790	452.986	78	PLA, TPS, Bio-PVC, Bio-PE, PHB, Bio-PUR, Bio-PET, Bio-PTT	14.875	18.6	19	47.4	0
	2050	-261	1169	445.537	92	PLA, TPS, Bio-PVC, Bio-PE, PHB, Bio-PP, Bio-PUR, Bio-PET, Bio-PTT, "other" bioplastics	0	10	19	42.667	23.487
	a assuming 100% renewable energy for electricity and heat starting in 2030

[truncated: 4 more sheets: SDS10, SDS11, SDS12, SDS13]
